# Supplementary material for: Accurate Prediction of Severe Allergic Reactions by a Small Set of Environmental Parameters (NDVI, Temperature)
Source: PLoS One. 2015 Mar 20;10(3):e0121475. doi: 10.1371/journal.pone.0121475 (PMC4368791; doi:10.1371/journal.pone.0121475)
Supplement: S1 Table — (XLSX) [file pone.0121475.s001.xlsx]

## Sheet: Heraklion
Year	Month	Half	allergies	tmean	tmax	tmin	rain	wsmean	wsmax	wn	we	ndvi		Population:	130914
2007	10	1	23	20.6467	27.4	14.1	18	7.56	40.2	0.923879	-0.382683	0.269094		temp	°C
2007	10	2	23	19.0312	26.7	13.3	23.8	7.575	70.8	-0.923879	-0.382683	0.322339		rain	mm
2007	11	1	31	17.8933	28.9	10.4	11	9	64.4	-0.707107	-0.707107	0.36613		ws	km/h
2007	11	2	28	15.2333	23.1	9.8	10.6	10.0533	70.8	-0.923879	-0.382683	0.401152		LST	°K
2007	12	1	16	13.34	20.3	6.9	97.6	8.8	62.8	-0.923879	-0.382683	0.405467
2007	12	2	14	11.3187	16.6	6.9	39	6.725	45.1	-0.923879	-0.382683	0.421894
2008	1	1	27	11.2733	17.2	5.8	1.6	6.72667	45.1	-0.923879	-0.382683	0.437372
2008	1	2	26	11.525	17.5	4.6	18.8	10.8438	72.4	1	0	0.436544
2008	2	1	33	10.8667	18.7	4.9	33.2	9.18	57.9	-0.923879	-0.382683	0.431089
2008	2	2	17	10.7143	17.3	0.8	40.6	8.46429	64.4	-0.923879	-0.382683	0.419633
2008	3	1	38	14.7867	23.7	6.6	1.4	9.06	64.4	-0.923879	-0.382683	0.385083
2008	3	2	58	16.7625	28.3	9.7	6	13.2875	64.4	-0.707107	-0.707107	0.348333
2008	4	1	46	18.2067	33.1	7.4	24	8.04667	59.5	-1	1.22515e-16	0.317733
2008	4	2	45	18.74	36.7	9.1	1.8	10.8133	83.7	-0.923879	-0.382683	0.288911
2008	5	1	51	17.48	26.3	11.4	4.8	6.61333	43.5	0.923879	0.382683	0.2593
2008	5	2	47	22.525	32	13.4	0	6.6125	64.4	-0.923879	-0.382683	0.264356
2008	6	1	20	22.52	28.7	16.3	0.2	6.98	45.1	0.923879	-0.382683	0.240033
2008	6	2	34	25.9667	34.8	17.4	0	8.62667	40.2	1	0	0.234322
2008	7	1	47	27.1	34.5	21.2	0	9.8	46.7	0.923879	-0.382683	0.226594
2008	7	2	37	26.1812	32.8	20.7	0	10.2625	49.9	0.923879	-0.382683	0.221044
2008	8	1	32	26.06	31.7	20.8	0	10.1133	45.1	0.923879	-0.382683	0.226089
2008	8	2	42	26.5625	34.4	20.7	0	7.075	43.5	1	0	0.229294
2008	9	1	35	25.2067	32.2	18.8	0	8.26667	41.8	0.923879	-0.382683	0.216594
2008	9	2	33	21.3733	29.9	15.5	30.2	6.34667	57.9	0.923879	0.382683	0.21305
Year	Month	Half	allergies	tmean	tmax	tmin	rain	wsmean	wsmax	wn	we	ndvi
2009	10	1	31	21.4867	25.48	17.8267	0.0266667	9.30667	36.4733	0.92388	-0.382683	0.397444
2009	10	2	52	19.5625	23.0812	16.9375	9.525	7.45	36.0063	0.92388	-0.382683	0.526922
2009	11	1	31	17.3733	20.9	14.1533	5.12	12.3133	45.4933	-1	1.22515e-16	0.657067
2009	11	2	49	15.9733	19.96	12.8067	0.0533333	4.85333	22.3133	-0.92388	-0.382683	0.676383
2009	12	1	22	14.8533	18.2067	11.52	4.05333	10.6733	45.38	-0.92388	-0.382683	0.679806
2009	12	2	49	16.475	20.25	13.2438	0.15	10.75	46.3688	-1	1.22515e-16	0.646928
2010	1	1	38	15.5467	19.1133	12.6533	0.346667	13.5733	50.9533	-0.92388	-0.382683	0.653789
2010	1	2	54	11.2062	13.9375	8.66875	7.8	9.61875	41.5437	-0.92388	-0.382683	0.679567
2010	2	1	28	11.6	17.1857	7.68571	0.285714	12.8286	52.8714	1	0	0.634728
2010	2	2	54	16.0333	19.5667	11.6667	0.644444	11.7111	46.1333	-1	1.22515e-16	0.596256
2010	3	1	64	15.88	19.54	11.5533	0.853333	8.78667	41.2	-1	1.22515e-16	0.546378
2010	3	2	71	14.3375	18.025	10.2875	1.05	8.075	33.2937	-1	1.22515e-16	0.487778
2010	4	1	71	15.9733	20.0533	12.0467	0.04	6.92667	28.96	-1	1.22515e-16	0.372133
2010	4	2	60	18.52	22.54	14.54	0.466667	10.44	38.9333	0.707107	-0.707107	0.381222
2010	5	1	66	21.5267	27.16	16.18	0	6.12	32.0733	-1	1.22515e-16	0.332489
2010	5	2	62	20.4125	24.6	16.2125	0.1	6.675	29.6687	-1	1.22515e-16	0.3588
2010	6	1	56	23.5	27.1867	19.6067	0.133333	7.22667	29.7067	0.707107	0.707107	0.322578
2010	6	2	63	24.88	29.1867	20.3533	0.04	6.45333	30.14	-1	1.22515e-16	0.340144
2010	7	1	43	26.0333	29.42	22.0467	0.0133333	7.98667	30.26	0.707107	-0.707107	0.341128
2010	7	2	56	27.3875	30.3063	24.0375	0	10.2188	36.1	0.707107	-0.707107	0.337967
2010	8	1	83	27.3733	31.28	22.9933	0	5.56	25.7333	1	0	0.3395
2010	8	2	54	27.8063	31.1125	24.1688	0	9.45625	33.6	0.707107	-0.707107	0.3553
2010	9	1	48	23.9	27.5867	20.2133	0.373333	6.13333	27.6733	-1	1.22515e-16	0.371917
2010	9	2	73	24.5267	28.4667	20.8533	0.08	7.82	33.1533	-1	1.22515e-16	0.358691
