# Supplementary material for: Accurate Prediction of Severe Allergic Reactions by a Small Set of Environmental Parameters (NDVI, Temperature)
Source: PLoS One. 2015 Mar 20;10(3):e0121475. doi: 10.1371/journal.pone.0121475 (PMC4368791; doi:10.1371/journal.pone.0121475)
Supplement: S2 Table — (XLSX) [file pone.0121475.s002.xlsx]

## Sheet: Chania
Year	Month	Half	allergies	tmean	tmax	tmin	rain	wsmean	wsmax	we	wn	ndvi		Population:	53373
2007	10	1	20	20.58	28.9	12.6	12	6.91333	41.8	0.923879	-0.382683	0.327911		temp	°C
2007	10	2	44	18.75	25.9	12.8	11.8	7.15625	56.3	-0.382683	0.923879	0.410644		rain	mm
2007	11	1	17	17.12	26.4	11.9	20.6	8.95333	75.6	-0.382683	0.923879	0.456651		ws	km/h
2007	11	2	18	14.4133	24.8	8.9	23	8	66	-0.707107	0.707107	0.48299
2007	12	1	16	12.5933	20	7.1	85	8.92667	54.7	-0.923879	-0.382683	0.500633
2007	12	2	14	10.625	16.3	6.3	44.6	7.05625	43.5	6.12574e-17	1	0.493033
2008	1	1	16	10.4467	17.2	5.3	18.2	7.26	48.3	-0.923879	-0.382683	0.525533
2008	1	2	14	10.5688	18.2	3.2	65	10.0125	70.8	0.923879	0.382683	0.518039
2008	2	1	23	10.1933	18.3	4.6	52.6	10.4867	57.9	-0.382683	0.923879	0.500239
2008	2	2	10	10.1857	18.7	-0.2	52	8.67143	64.4	-0.923879	-0.382683	0.5014
2008	3	1	23	14.1	22.2	6.9	4.4	10.6067	56.3	-0.707107	-0.707107	0.432139
2008	3	2	23	15.5563	29.9	9.6	33.2	11.375	74	-0.382683	-0.923879	0.404078
2008	4	1	28	16.8467	30.5	9.4	24.2	9.88667	57.9	-0.382683	-0.923879	0.389311
2008	4	2	33	17.52	36.7	9.7	19	9.71333	56.3	-0.707107	-0.707107	0.370189
2008	5	1	22	17.0267	25.5	10.7	5.6	7.50667	38.6	6.12574e-17	1	0.370583
2008	5	2	25	22.275	33.6	13.6	0	7.9875	46.7	-0.382683	-0.923879	0.338483
2008	6	1	37	22.64	30.9	16.6	0	10.08	49.9	-0.707107	-0.707107	0.341678
2008	6	2	56	26.2333	36.6	17.2	0	5.75333	29	-1.83772e-16	-1	0.333328
2008	7	1	75	27.44	38.2	20.7	0	6.64667	37	0.923879	-0.382683	0.324978
2008	7	2	77	26.2	35.1	19.6	0	10.2375	51.5	-0.707107	-0.707107	0.321872
2008	8	1	99	26.3667	35.3	20.3	0	6.43333	35.4	-0.707107	-0.707107	0.320133
2008	8	2	109	26.9062	37.9	20.4	0.2	7.35	46.7	0.707107	-0.707107	0.316361
2008	9	1	50	25.4667	34.1	19.3	0	5.46	30.6	-0.707107	-0.707107	0.32015
2008	9	2	40	21.0467	30.5	15.4	27	9.21333	59.5	-0.707107	-0.707107	0.354789
