# Supplementary material for: Accurate Prediction of Severe Allergic Reactions by a Small Set of Environmental Parameters (NDVI, Temperature)
Source: PLoS One. 2015 Mar 20;10(3):e0121475. doi: 10.1371/journal.pone.0121475 (PMC4368791; doi:10.1371/journal.pone.0121475)
Supplement: S3 Table — Data are presented per municipality of the Heraklion Regional Unit (presented in Fig. 1). (XLSX) [file pone.0121475.s003.xlsx]

## Sheet: DATA
			Positive Patients												RAIN												TMEAN												WE
NAME	MUNI	N	07_11	07_12	08_01	08_02	08_03	08_04	08_05	08_06	08_07	08_08	08_09	08_10	07_11	07_12	08_01	08_02	08_03	08_04	08_05	08_06	08_07	08_08	08_09	08_10	t07_11	t07_12	t08_01	t08_02	t08_03	t08_04	t08_05	t08_06	t08_07	t08_08	t08_09	t08_10	we07_11	we07_12	we08_01	we08_02	we08_03	we08_04	we08_05	we08_06	we08_07	we08_08	we08_09
Achendrias	3	294	0	0	0	0	0	0	0	0	0	0	0	0	43.4258	174.45	57.4417	133.473	19.3978	47.5902	8.81667	0.1314	0.0167141	0.370617	12.7833	30.5417	14.9645	10.6504	9.63096	8.93925	14.3667	16.6362	19.557	24.0411	26.0146	26.1102	22.6521	18.6708	-4.65432	4.10257	7.6857	3.52371	2.40682	3.60645	2.75758	7.47744	10.8256	7.75835	6.29685
Achlada	2	119	0	0	0	0	0	0	0	0	0	0	0	0	47.4928	185.05	62.2749	140.138	15.2669	49.3762	9.9	0.076959	0.0169375	3.45871	30.9175	29.1666	15.6819	11.2524	10.0576	9.70407	14.1823	16.9396	19.9642	23.6715	25.7358	25.7579	22.8332	18.2962	-8.63864	1.77923	-0.174653	6.64116	4.82172	8.77341	0.450882	-7.74292	-6.58341	-10.6784	-11.1286
Afrati	8	174	0	0	0	0	0	0	0	0	0	0	0	0	45.6734	166.858	62.3167	145.036	29.6232	48.6268	8.40833	0.206302	0.0249215	0.775492	17.8525	30.4917	13.8403	9.30262	8.39701	7.41703	14.3353	16.2963	18.9422	23.8649	25.8237	25.8344	20.9771	18.6667	-3.24068	1.07751	6.98253	-1.76699	-12.5874	-4.7769	2.98328	11.7972	20.889	11.0403	9.8252
Aggissaras	6	120	0	0	0	0	0	0	0	0	0	0	0	0	47.4753	166.858	62.3166	144.276	26.3889	49.876	8.40833	0.158044	0.0229008	0.777909	32.7564	30.4916	14.9886	10.5316	9.45438	8.72629	14.3353	16.7083	19.3098	23.774	25.766	25.7123	21.8458	18.6667	10.1737	0.649957	-20.8518	9.42971	20.6693	19.3641	-6.81714	-30.9785	-40.2146	-37.3279	-32.452
Agia_Paraskevi	7	115	0	0	0	0	0	0	0	0	0	0	0	0	44.1606	166.861	62.3167	164.139	34.4434	48.9207	8.40834	0.0697133	0.0131894	1.06651	20.8362	30.4917	13.7799	9.3816	8.29345	7.50245	14.3353	15.9715	18.5602	23.7964	25.7733	25.7375	21.0371	18.6667	-1.33794	0.21957	2.12109	-0.673414	-9.62857	-1.44826	0.580035	5.76282	13.3664	3.7405	3.23684
Agia_Pelagia	2	553	0	0	0	0	0	0	0	0	0	0	0	0	47.0956	185.05	62.2749	140.092	14.6371	49.3938	9.9	0.0818208	0.0168273	3.61047	31.7083	29.1666	15.8059	11.388	10.1761	9.82155	14.1823	16.9762	20.0194	23.6475	25.7128	25.7253	22.8998	18.2962	-6.81746	1.64733	-2.3118	7.05309	7.39933	10.3659	0.263056	-11.3254	-11.7663	-14.8392	-14.6049
Agia_Varvara	5	2115	0	0	1	0	0	0	0	0	0	0	0	1	74.5248	175.351	57.4417	135.674	20.8427	48.8574	8.37812	-0.000301398	0.000928548	0.954113	15.5414	30.5416	13.3659	9.00912	8.50399	7.73581	14.3086	15.4963	18.5126	24.0683	26.0808	26.1439	21.134	18.6705	3.42897	-0.0159536	-0.00868178	-0.0267876	0.0551306	-0.00731782	2.91377	3.12235	4.05149	3.20931	2.73793
Agies_Paraskies	3	864	0	0	0	0	0	0	0	0	0	0	0	0	37.8457	174.45	57.4417	127.109	16.805	47.9849	8.81668	0.0181441	0.00619256	-0.00402137	20.7917	30.5416	14.2706	9.78166	9.18253	8.13345	14.3667	16.3402	18.4428	23.854	25.8821	25.8443	21.5158	18.6708	-3.61766	-2.66398	-2.58557	-3.18351	-0.720932	-1.20105	-1.78997	-3.0237	-5.66301	-1.93882	-1.63879
Agii_Deka	5	796	0	0	0	0	0	0	0	0	0	0	0	0	60.0701	174.45	57.4417	133.407	20.1053	48.6047	8.81667	0.00971016	0.0123309	0.499107	13.7738	30.5417	14.6547	10.409	9.46573	8.95604	14.3667	16.1128	19.8237	24.1639	26.164	26.2987	22.6961	18.6708	5.3438	-0.218177	1.28449	-0.503605	-3.91411	-2.36514	4.076	5.30934	8.75598	4.31529	4.70019
Agii_Theodori_(Kefalogiannis)	2	337	0	0	0	0	0	0	0	0	0	0	0	0	37.3838	174.45	57.4416	125.777	10.5932	48.5574	8.81666	0.13721	0.00800255	0.121821	29.5024	30.5416	16.1769	11.7766	10.7159	10.3267	14.3667	18.1928	20.0379	23.9356	25.9833	25.9729	23.106	18.6708	-6.30477	-1.94704	3.59622	-2.91954	-5.93679	-4.18629	3.88793	1.22851	2.44249	1.43306	0.612814
Agios_Dimitrios_(Karamanli_Met	2	546	0	0	0	0	0	0	0	0	0	0	0	0	39.8075	174.45	57.4416	131.122	11.9017	48.7853	8.81667	0.118072	0.0110196	0.26195	29.8569	30.5416	16.1605	11.7341	10.6619	10.2832	14.3667	17.9955	20.1274	23.9497	25.998	25.9928	23.1388	18.6708	-6.97909	-0.988296	3.67714	-1.07535	-4.28085	-1.8313	3.79354	0.387941	2.11255	-0.0133705	-1.04593
Agios_Georgios	8	41	0	0	0	0	0	0	0	0	0	0	0	0	42.446	166.858	62.3167	144.114	22.2549	48.5414	8.40833	0.514846	0.022232	0.553797	16.0918	30.4916	15.8651	11.2124	10.1452	9.70628	14.3353	16.9292	20.9317	24.0564	25.9676	26.1145	22.9807	18.6667	-1.21278	4.00197	13.7763	-4.35232	-22.8154	-11.8657	10.5141	22.4845	38.1061	21.1129	22.5838
Agios_Ioannis	8	88	0	0	0	0	0	0	0	0	0	0	0	0	55.4173	174.944	62.2981	140.362	23.9667	49.0522	9.07129	0.120799	0.0163204	0.819321	17.9797	29.9028	15.8201	11.4502	10.2114	9.86478	14.2673	17.1553	20.351	23.9521	25.9404	26.0637	23.5287	18.502	0.246073	1.14404	1.42554	1.11205	-4.72215	0.59904	1.58998	2.79315	8.10504	0.493407	1.01327
Agios_Kyrillos	5	139	0	0	0	0	0	0	0	0	0	0	0	0	55.0545	174.45	57.4417	133.632	20.7098	48.6886	8.81667	0.042599	0.0162661	0.367029	13.0139	30.5417	15.6724	11.3816	10.2171	9.87732	14.3667	16.8527	20.7121	24.2375	26.2307	26.4193	23.6431	18.6708	1.14378	0.0696974	2.98025	0.0845554	-6.99765	-2.36041	2.57999	5.64012	11.8492	3.4322	4.27601
Agios_Markos	4	22	0	0	0	0	0	0	0	0	0	0	0	0	58.243	185.05	62.275	140.112	24.0751	49.3466	9.9	0.0308956	0.0173818	4.82952	15.241	29.1667	16.0043	11.6059	10.2928	10.076	14.1823	16.9013	20.9534	23.932	25.957	26.1498	23.8754	18.2962	-6.51826	-0.487704	4.59913	-0.986248	-14.9495	-3.73858	-0.49525	6.5205	17.7626	2.76816	3.43711
Agios_Myron	1	717	0	0	0	0	0	0	0	0	0	0	0	0	44.6176	168.956	57.4417	175.768	18.9542	48.3472	9.42014	0.00128746	0.000525476	0.0176862	21.561	30.5416	14.4911	9.96521	9.21421	8.68804	14.3426	17.2346	19.4622	24.0117	26.042	26.0693	22.2142	18.6704	-4.49044	0.802318	1.37943	1.37489	1.82802	2.964	1.09982	1.27843	1.94491	1.74476	-0.0116043
Agios_Syllas	1	546	0	0	0	0	0	0	0	0	0	1	0	0	40.1156	174.45	57.4417	133.693	14.2205	48.1311	8.81667	0.0616826	0.00772769	-0.0180967	23.5086	30.5416	14.9933	10.5576	9.76433	9.13331	14.3667	17.3451	19.2016	23.9317	25.9665	25.9583	22.3115	18.6708	-5.40644	-2.24836	1.10923	-3.46896	-2.53196	-3.18082	1.0738	0.622635	-0.874067	2.33839	1.55898
Agios_Thomas	5	789	0	0	0	0	0	0	0	0	0	0	0	0	64.6632	174.451	57.4417	134.813	19.5479	48.5111	8.81609	-0.00125253	0.00438072	0.654658	16.1095	30.5416	13.4164	9.03553	8.52033	7.70059	14.3667	15.6996	18.6055	24.0416	26.0544	26.1054	21.1903	18.6708	2.1907	-0.223172	-0.401309	-0.267574	1.40296	0.379698	2.1657	1.935	1.52174	2.5206	2.05004
Agios_Vasilios	8	240	0	0	0	0	0	0	0	0	0	0	0	0	45.5827	166.858	62.3167	144.167	25.6932	48.604	8.40833	0.419261	0.0265049	0.656477	16.5968	30.4916	14.7967	10.1449	9.20197	8.42848	14.3353	16.6334	20.1197	23.9704	25.8989	25.9872	21.7694	18.6667	-2.77384	2.32678	13.5729	-4.6756	-21.9511	-12.2739	8.8637	21.3492	35.2093	20.9139	20.5413
Agios_Vassilios	3	426	0	0	0	0	0	0	0	0	0	0	0	0	39.1583	174.45	57.4417	129.569	16.5965	47.9083	8.81667	0.0177657	0.00750906	-0.0056974	19.8159	30.5416	14.1715	9.6976	9.1152	8.08189	14.3667	16.2716	18.4495	23.8766	25.9015	25.8752	21.5238	18.6708	-3.79542	-2.46468	-2.58575	-2.96082	0.742061	-0.712769	-1.92515	-3.07326	-6.54172	-1.53505	-1.38119
Agios_Vlassis	1	228	0	0	0	0	0	0	0	0	0	0	0	0	38.3075	174.45	57.4417	131.01	13.0756	48.1648	8.81667	0.0814706	0.00745136	-0.025035	24.8968	30.5416	15.3073	10.898	10.0431	9.43853	14.3667	17.5292	19.2842	23.9139	25.9518	25.9353	22.4824	18.6708	-5.42268	-2.82207	1.29303	-4.33247	-4.27084	-4.56906	1.44396	0.654932	-0.552658	2.22545	1.6864
Agnos	7	14	0	0	0	0	0	0	0	0	0	0	0	0	46.3938	166.858	62.3167	153.004	33.6858	49.4646	8.40833	0.116465	0.0238097	1.05648	26.6156	30.4916	14.0301	9.5732	8.46986	7.67222	14.3353	16.064	18.7483	23.7549	25.7405	25.6794	21.0034	18.6667	3.04248	0.133384	-4.78069	2.22208	-2.90288	4.02475	-1.12645	-4.82526	-0.743889	-8.90101	-7.75047
Agriana	6	271	0	0	0	0	0	0	0	0	0	0	0	0	46.5544	166.858	62.3166	144.677	27.2276	49.7125	8.40833	0.129563	0.0218638	0.776465	30.9063	30.4916	14.847	10.407	9.32102	8.58253	14.3353	16.6196	19.135	23.7719	25.7656	25.7097	21.7209	18.6667	7.29354	0.151182	-14.6008	6.28191	11.0913	13.1141	-4.57395	-20.7672	-24.7231	-26.2908	-22.7666
Aidonochori_(Metochia_Kamariot	2	164	0	0	0	0	0	0	0	0	0	0	0	0	50.5789	185.05	62.275	140.299	18.4625	49.3901	9.9	0.0444502	0.0165004	2.47688	27.1822	29.1666	15.1024	10.6287	9.54866	9.17183	14.1823	16.8336	19.7819	23.7573	25.8137	25.8761	22.4776	18.2962	-9.97281	3.0379	1.56238	7.34696	4.31565	9.30203	-0.936481	-2.14539	0.779383	-3.72972	-5.71147
Aitania	6	319	0	0	0	0	0	0	0	0	0	0	0	0	38.8476	174.45	57.4416	131.168	16.5815	48.5097	8.81667	0.0461661	0.00793233	0.143391	26.3916	30.5416	15.3641	10.982	10.0537	9.33387	14.3667	17.106	19.0124	23.8369	25.874	25.8263	22.3355	18.6708	-1.73944	-2.97839	-3.37244	-2.86279	-2.54398	-1.36474	-0.620368	-4.87704	-6.22819	-5.44712	-4.40826
Alagni	3	315	0	0	0	0	0	0	0	0	0	0	0	0	38.7666	174.45	57.4417	126.951	18.0071	47.8356	8.81668	0.0119162	0.00699079	0.034482	18.3853	30.5416	13.8869	9.39458	8.85225	7.71804	14.3667	15.9915	18.298	23.8673	25.887	25.8603	21.2819	18.6708	-3.48677	-1.91871	-2.68598	-2.17739	1.23788	0.399106	-2.38429	-2.87346	-5.74393	-1.65609	-1.50831
Alithini	4	148	0	0	0	0	0	0	0	0	0	0	0	0	61.3945	185.05	62.275	139.948	22.1497	49.0145	9.9	0.0111585	0.0151891	2.05404	14.2428	29.1667	15.724	11.44	10.1644	9.97064	14.1823	16.8888	20.6868	23.8973	25.9161	26.095	23.8398	18.2962	2.15085	-0.565558	1.42604	-0.559059	-7.85626	-2.81643	2.19992	4.91877	11.0522	2.64753	3.49451
Amariano	7	321	0	0	0	0	0	0	0	0	0	0	0	0	47.3424	166.859	62.3167	161.07	37.0901	49.2389	8.40833	0.161931	0.031832	1.19606	22.6873	30.4917	13.4148	8.8941	7.84079	6.93079	14.3353	15.7525	18.6742	23.7673	25.7396	25.692	20.4308	18.6667	-0.188552	0.546072	2.43639	-0.364344	-11.3304	-2.12402	1.57546	6.15953	14.9381	3.53672	3.05389
Amiras	8	353	0	0	0	0	0	0	0	0	0	0	0	0	45.9785	166.858	62.3167	144.186	26.3925	48.6174	8.40833	0.397561	0.0274273	0.675724	16.7595	30.4916	14.5874	9.9373	9.01725	8.18172	14.3353	16.5932	19.9491	23.9528	25.8852	25.9614	21.5493	18.6667	-3.05545	2.07694	13.0953	-4.47162	-21.1018	-11.7559	8.24612	20.4988	33.7573	20.1792	19.5121
Amourgelles	7	233	0	0	0	0	0	0	0	0	0	0	0	0	42.4391	174.45	57.4417	132.68	18.2992	47.7288	8.81667	0.0203727	0.010892	0.137078	16.4262	30.5416	13.8763	9.48867	8.84859	7.84092	14.3667	15.9061	18.528	23.9283	25.9359	25.9449	21.5371	18.6708	-2.59018	-0.81951	-2.1151	-0.737946	4.07376	2.10659	-1.8983	-2.24717	-5.52698	-0.860293	-0.904749
Ampelouzos	5	297	0	0	0	0	0	0	0	0	0	0	0	0	61.5544	174.45	57.4417	133.57	20.9306	48.809	8.81667	0.00961643	0.0130145	0.514513	14.1582	30.5417	14.9739	10.7196	9.71205	9.30879	14.3667	16.3383	20.0173	24.1821	26.1851	26.3294	23.0671	18.6708	5.13021	-0.388033	0.828579	-0.541996	-4.76364	-2.41855	3.64632	5.0428	8.99726	3.77919	4.20252
Amygdalos	3	43	0	0	0	0	0	0	0	0	0	0	0	0	43.2897	174.45	57.4417	131.473	17.0289	47.5174	8.81667	0.0710043	0.0133872	0.233997	12.1872	30.5417	14.6783	10.4203	9.43546	8.6655	14.3667	16.3955	19.7861	24.1024	26.0784	26.2007	22.4702	18.6708	-1.33099	3.89955	5.79784	4.2887	4.97319	4.92744	3.18009	5.14689	7.32409	4.78709	4.01151
Analipsi	6	1029	0	0	0	0	0	0	0	0	0	0	0	0	46.7737	166.858	62.3166	144.281	25.5064	49.8212	8.40833	0.130872	0.0208637	0.728527	32.4176	30.4916	15.1481	10.7274	9.62246	8.93646	14.3353	16.7839	19.3006	23.7802	25.7756	25.7233	22.0195	18.6667	9.15225	0.352546	-18.8677	8.30921	17.5633	17.4231	-6.11249	-27.7441	-35.209	-33.9183	-29.3792
Anissaras	6	291	0	0	0	0	0	0	0	0	1	0	0	0	47.6351	166.858	62.3166	144.272	26.5704	49.8884	8.40833	0.164848	0.0233756	0.787998	32.8433	30.4916	14.9513	10.4847	9.41509	8.67642	14.3353	16.6919	19.3121	23.7728	25.7639	25.71	21.8053	18.6667	10.4003	0.709479	-21.3407	9.6808	21.46	19.8092	-6.98803	-31.7987	-41.5305	-38.1613	-33.2054
Ano_&_Kato_Poulia	7	156	0	0	0	0	0	0	0	0	0	0	0	0	42.4071	166.858	62.3167	143.702	24.038	48.2377	8.40833	0.07212	0.0139013	0.441071	16.5456	30.4916	13.9584	9.53795	8.7354	7.75045	14.3353	16.1973	18.5728	23.8898	25.8626	25.8749	21.4228	18.6667	-3.49939	0.291477	1.42194	-0.415473	-2.15294	0.678455	-0.787311	3.1055	5.35422	3.26017	2.65432
Ano_Akria	5	103	0	0	0	0	0	0	0	0	0	0	0	0	46.9402	174.447	57.4417	121.213	16.3652	47.6393	8.81626	-0.000528939	0.00543002	0.174743	13.7162	30.5416	13.6644	9.42346	8.68801	7.77142	14.3667	15.6685	19.1975	24.061	26.0532	26.1346	21.7076	18.6708	2.39495	0.615889	0.468344	0.75742	3.3353	1.65449	2.11577	1.90642	1.28112	2.25886	2.2525
Ano_Assites	1	452	0	0	0	0	0	0	0	0	0	0	0	0	57.885	174.45	57.4417	139.745	20.2658	48.7006	8.81667	-0.00140663	0.00567311	0.521388	19.062	30.5416	14.0297	9.56479	8.91323	8.30805	14.3667	16.4337	19.1101	24.0483	26.0718	26.1202	21.7879	18.6708	-0.796731	1.09392	0.0569508	2.02943	2.67016	3.65364	1.31835	1.37177	2.27417	1.36185	-0.000221894
Ano_Kalessia	2	300	0	0	0	0	0	0	0	0	1	0	0	0	40.4355	174.45	57.4417	135.732	14.2335	48.4429	8.81667	0.0789447	0.00837993	0.102614	25.9112	30.5416	15.4085	10.932	10.0304	9.55889	14.3667	17.8122	19.761	23.9691	26.0097	26.015	22.6566	18.6708	-7.24963	-0.663207	4.21508	-1.46392	-3.92866	-2.00906	2.93864	3.21863	4.93842	3.98868	2.21532
Ano_Karouzana	7	48	0	0	0	0	0	0	0	0	0	0	0	0	47.1253	166.859	62.3167	160.672	36.3863	49.4293	8.40833	0.132126	0.0277667	1.19027	25.272	30.4917	13.7019	9.22484	8.11508	7.28717	14.3353	15.8586	18.6878	23.7509	25.7311	25.6708	20.6948	18.6667	1.88869	0.341209	-1.86289	1.26328	-6.58699	1.52911	0.00940027	-0.302595	5.93482	-3.90768	-3.45747
Ano_Kastelliana	7	193	0	0	0	0	0	0	0	0	0	0	0	0	44.1726	166.858	62.3167	143.983	21.2835	48.0284	8.40833	0.127504	0.0168867	0.413783	14.0807	30.4917	14.6815	10.3452	9.38554	8.58522	14.3353	16.5635	19.2113	23.9925	25.9455	26.0234	22.2673	18.6667	-4.43712	2.73454	6.04887	1.72198	-0.339096	1.75635	1.75428	7.04632	10.5257	7.42514	6.16284
Ano_Kera	6	98	0	0	0	0	0	0	0	0	0	0	0	0	54.505	166.86	62.3167	158.118	35.4108	49.7147	8.40855	0.458832	0.11792	0.922796	26.3025	30.4917	12.079	7.02599	6.54279	4.82679	14.3353	14.8779	18.7683	23.7149	25.6761	25.6075	18.3604	18.6667	1.46136	0.211845	-2.0676	0.193392	-3.98922	-1.33556	1.36596	-3.20825	-2.34695	-4.45686	-4.14001
Ano_Kornias	8	8	0	0	0	0	0	0	0	0	0	0	0	0	44.5045	166.858	62.3167	144.14	24.0408	48.5558	8.40833	0.455155	0.0240638	0.616226	16.1584	30.4916	15.2864	10.6496	9.64448	9.02459	14.3353	16.7567	20.4706	24.0118	25.9326	26.0486	22.3242	18.6667	-2.01541	3.05432	14.3491	-4.75053	-23.3059	-12.6671	9.99969	22.9348	38.2636	22.0168	22.4036
Ano_Moulia	5	510	0	0	0	0	0	0	0	0	0	0	0	0	69.1467	174.452	57.4417	134.089	20.3759	48.7237	8.81561	-0.000159469	0.00547753	0.804964	14.8146	30.5416	13.6404	9.32189	8.707	7.97881	14.3667	15.5841	18.8721	24.0948	26.1025	26.1861	21.5122	18.6708	4.73513	-0.182532	0.356741	-0.413661	-1.24376	-1.12143	3.59931	4.0572	5.61957	3.9088	3.73863
Ano_Viannos	8	878	0	0	0	0	0	0	0	0	0	0	0	0	46.2466	166.858	62.3167	144.216	27.0738	48.5798	8.40833	0.337627	0.0267936	0.697731	16.694	30.4917	14.3544	9.74859	8.83887	7.94356	14.3353	16.5996	19.6427	23.9323	25.8719	25.9317	21.3703	18.6667	-3.55052	1.8453	12.0627	-3.67566	-18.7212	-9.94222	6.89577	18.6973	30.8655	18.4332	17.3306
Ano_Vigla	8	7	0	0	0	0	0	0	0	0	0	0	0	0	43.5171	166.858	62.3167	144.127	22.6916	48.5138	8.40833	0.478867	0.0223074	0.58677	15.8242	30.4916	15.672	11.0512	9.99583	9.50222	14.3353	16.8563	20.7392	24.0463	25.9611	26.0997	22.7824	18.6667	-1.29798	3.79773	14.7118	-4.50558	-23.9622	-12.382	10.7339	23.9107	40.4971	22.4282	23.5283
Anopolis	6	261	0	0	0	0	0	0	0	0	0	0	0	0	42.1751	174.45	57.4416	132.656	19.0228	49.0203	8.81667	0.0510709	0.0113328	0.345973	29.3165	30.5416	15.7695	11.4283	10.3237	9.72972	14.3667	17.1803	19.2596	23.8139	25.8515	25.7953	22.645	18.6708	2.69821	-1.83814	-9.18853	1.38904	4.33221	5.77656	-2.37814	-13.5793	-16.4996	-16.8225	-14.2302
Antiskari	4	452	0	0	0	0	0	0	0	0	0	0	0	0	57.9818	185.05	62.275	140.131	22.3156	48.9652	9.9	0.0232861	0.0169403	3.50841	14.1129	29.1667	15.6606	11.328	10.0668	9.78387	14.1823	16.8273	20.7179	23.8861	25.9029	26.079	23.5681	18.2962	-1.23465	-0.105554	3.30041	-0.0470883	-9.12682	-2.61121	1.4738	5.60156	13.2278	2.86212	3.78601
Apoini	5	212	0	0	0	0	0	0	0	0	0	0	0	0	41.7507	174.437	57.4417	117.888	16.0327	47.4015	8.81506	0.0163419	0.00611888	0.0775462	13.3352	30.5416	13.9125	9.69011	8.86538	7.95022	14.3667	15.85	19.3332	24.0518	26.0376	26.1215	21.9593	18.6708	0.549301	1.57988	1.30841	2.02786	4.98061	3.55581	1.45984	1.73352	1.24775	2.00361	1.78047
Apomarma	5	95	0	0	0	0	0	0	0	0	0	0	0	0	67.3731	174.45	57.4417	133.904	21.2757	48.9552	8.81666	0.00139173	0.00934195	0.783343	15.3802	30.5416	14.2657	9.95894	9.16763	8.6404	14.3667	15.9461	19.339	24.1321	26.1423	26.2478	22.23	18.6708	4.95697	-0.0565933	0.115477	0.0103524	-2.33189	-0.882097	3.42577	4.19099	6.91995	3.46213	3.30815
Aposelemi	3	29	0	0	0	0	0	0	0	0	0	0	0	0	42.8313	174.45	57.4417	132.637	18.4597	47.6136	8.81667	0.0345566	0.0120264	0.18345	14.983	30.5416	13.9754	9.65514	8.91009	7.96905	14.3667	15.9616	18.7898	23.9669	25.9633	25.9993	21.7783	18.6708	-2.03391	0.491489	-0.495161	0.774062	4.80914	3.32549	-0.944581	-0.485609	-2.45273	0.470383	0.201989
Aposselemis	6	42	0	0	0	0	0	0	0	0	0	0	0	0	46.6626	166.858	62.3166	144.218	24.8348	49.8372	8.40833	0.124699	0.0201335	0.70491	32.7364	30.4916	15.2665	10.8592	9.74244	9.08133	14.3353	16.8403	19.3437	23.7842	25.7809	25.73	22.1426	18.6667	9.39377	0.336966	-19.5587	8.59354	18.6367	18.1365	-6.36256	-28.9035	-36.9516	-35.1932	-30.4602
Apostoli	7	507	0	0	0	0	0	0	0	0	0	0	0	0	41.2379	166.859	62.3167	157.579	29.8265	48.937	8.40833	0.0052683	0.00460754	0.805202	23.0846	30.4916	14.1959	9.82641	8.79466	8.01747	14.3353	16.1326	18.4995	23.7876	25.7803	25.731	21.4174	18.6667	-0.294494	-0.914618	-2.21779	-0.453861	-5.11296	0.858432	-1.1728	-0.867539	2.98958	-3.11022	-2.61395
Archagellos_(Varvaro)	7	326	0	0	0	0	0	0	0	0	1	0	0	0	43.3113	168.119	62.3167	200.978	36.2872	49.0929	8.4114	0.000504301	0.00138224	1.23152	22.6947	30.4917	14.0788	9.79728	8.54252	7.95594	14.3353	16.0607	18.5563	23.7786	25.7632	25.7141	21.415	18.6667	-0.267091	-0.18814	-0.284269	-0.171522	-7.66924	0.104015	-0.283783	2.32225	8.66707	-0.2518	-0.207281
Archontiko_(Alitzani)	7	186	0	0	0	0	0	0	0	0	0	0	0	0	39.3386	174.45	57.4417	130.027	23.3254	47.9813	8.81668	0.0245397	0.0077917	0.33653	17.9855	30.5417	13.7664	9.29209	8.60604	7.5179	14.3667	15.9475	18.3008	23.8397	25.851	25.8184	21.1449	18.6708	-3.03499	-0.853854	-0.880125	-1.22882	-2.08625	0.495872	-1.76736	0.365613	1.41137	0.382053	0.240489
Arkadi	3	57	0	0	0	0	0	0	0	0	0	0	0	0	51.1456	174.45	57.4417	133.579	17.6043	48	8.81667	0.00401373	0.00860023	0.266293	16.5605	30.5416	13.6273	9.24771	8.67662	7.77727	14.3667	15.8689	18.6687	23.9937	26.0051	26.0377	21.4033	18.6708	-0.105083	-0.837533	-1.65042	-0.850814	3.62789	1.00839	0.190319	-0.836014	-3.81017	0.548216	0.364565
Arkalohori	7	3346	0	0	0	0	0	1	0	0	0	0	0	0	40.4202	173.96	57.7562	133.193	24.1234	48.0059	8.79032	0.0403817	0.0102617	0.405031	17.588	30.5384	13.8118	9.35875	8.61855	7.57847	14.3647	16.021	18.3878	23.851	25.8561	25.8329	21.2239	18.6705	-3.15122	-0.46202	-0.0798849	-0.960831	-2.38166	0.510371	-1.44856	1.44088	3.11262	1.43814	1.12644
Armacha	7	110	0	0	0	0	0	0	0	0	0	0	0	0	45.7432	166.858	62.3167	157.2	35.0448	48.9964	8.40833	0.130645	0.0228547	1.08297	20.9405	30.4917	13.5942	9.11879	8.07648	7.19762	14.3353	15.9136	18.6496	23.7938	25.7655	25.7317	20.7325	18.6667	-1.30688	0.510255	3.43275	-0.852154	-11.502	-2.5894	1.49263	7.62996	16.4463	5.55893	4.84607
Armanogia	3	123	0	0	0	0	0	0	0	0	0	0	0	0	43.8067	174.45	57.4417	132.831	17.8128	47.709	8.81667	0.0173861	0.0108606	0.145755	15.9737	30.5416	13.8479	9.49173	8.8385	7.86668	14.3667	15.8597	18.624	23.9533	25.9585	25.9801	21.5933	18.6708	-1.84192	-0.590128	-1.95374	-0.416397	4.71457	2.32245	-1.398	-1.99059	-5.3638	-0.608149	-0.655879
Arvi	8	497	0	0	0	0	0	0	0	0	0	0	0	0	45.0079	166.858	62.3167	144.136	23.4836	48.4544	8.40833	0.405164	0.0222163	0.630868	15.4031	30.4916	15.323	10.7576	9.72915	9.1318	14.3353	16.8215	20.3699	24.0241	25.947	26.0676	22.4287	18.6667	-2.31008	3.27556	15.6107	-4.41913	-23.4527	-12.4145	10.3082	24.4182	40.6398	23.3604	23.4624
Asimi	5	1215	0	0	0	0	0	1	0	0	0	0	0	0	40.6746	167.482	57.4417	89.4988	15.1288	47.3484	7.96602	0.00155217	0.000868184	0.0144824	12.9479	30.5416	13.882	9.70263	8.84337	7.93771	14.3072	15.7314	19.544	24.0821	26.0657	26.1656	22.0193	18.6705	1.8667	1.56543	1.78097	1.88529	3.90362	2.74412	2.46151	2.71677	2.97807	2.70127	2.59217
Aski	7	320	0	0	0	0	0	0	0	0	0	0	0	0	48.5969	166.858	62.3167	155.767	36.8156	49.462	8.40833	0.195493	0.0412408	1.17145	24.9951	30.4917	13.334	8.7496	7.74906	6.75757	14.3353	15.6649	18.6933	23.7449	25.72	25.6594	20.2019	18.6667	1.57521	0.496638	-0.736466	0.905913	-7.80854	0.310137	0.703077	1.13743	7.78091	-2.13863	-1.96185
Astritsi	3	385	0	0	0	0	0	0	0	0	0	0	0	0	36.9386	174.368	57.4417	117.764	18.2305	47.8777	8.81965	0.00687477	0.00397607	0.00520732	18.9114	30.5416	13.8276	9.28906	8.78822	7.57454	14.3667	15.9494	18.2051	23.8405	25.8635	25.8228	21.1156	18.6708	-3.29579	-2.03301	-2.62801	-2.31259	-0.334722	-0.00578634	-2.2841	-2.601	-4.42887	-1.87258	-1.63346
Astyraki	2	241	0	0	0	0	0	0	0	0	0	0	0	0	49.3624	185.05	62.275	140.45	17.7068	49.2126	9.9	0.0476304	0.0154632	2.12321	26.8517	29.1666	15.1507	10.6731	9.61256	9.2383	14.1823	16.9901	19.783	23.7412	25.795	25.854	22.4847	18.2962	-9.63863	2.63497	2.63554	5.82917	2.55477	7.36874	0.184528	-0.48071	2.80312	-1.73969	-3.96179
Atsipades	5	165	0	0	0	0	0	0	0	0	0	0	0	0	48.0747	174.448	57.4417	122.025	16.5009	47.6935	8.81641	-0.00138305	0.00551064	0.202657	13.6536	30.5416	13.6687	9.42838	8.69342	7.78865	14.3667	15.6624	19.2205	24.0687	26.0612	26.1462	21.7109	18.6708	2.82633	0.578725	0.617741	0.654712	2.82998	1.29424	2.44396	2.29698	1.96937	2.56297	2.57824
Avdou	6	431	0	0	0	0	0	0	0	0	0	0	0	0	51.9743	166.858	62.3167	149.97	35.4963	49.6673	8.40833	0.347535	0.076827	1.00996	26.6087	30.4917	12.6824	7.82864	7.12378	5.72355	14.3353	15.2973	18.7539	23.7245	25.6929	25.6253	19.1951	18.6667	2.43405	0.419486	-3.16268	1.38067	-3.52949	1.02381	0.490311	-3.92654	-1.57477	-6.46433	-5.88519
Avgeniki	1	804	0	0	0	0	0	0	1	0	0	0	0	0	55.8341	174.45	57.4417	140.544	19.4503	48.4808	8.81667	-0.000826273	0.004786	0.386514	18.7602	30.5416	13.8838	9.41995	8.81784	8.13246	14.3667	16.4166	18.9611	24.0255	26.0479	26.0856	21.6181	18.6708	-0.97446	0.39307	-0.111654	0.848725	2.50971	2.39083	1.22389	1.02493	0.797307	1.57261	0.438701
Avli	7	310	0	0	0	0	0	0	0	0	0	0	0	0	43.5827	166.858	62.3167	145.134	27.6297	48.4521	8.40833	0.111025	0.0169584	0.65234	17.4736	30.4917	13.9061	9.45445	8.56732	7.61605	14.3353	16.243	18.6574	23.865	25.834	25.8372	21.2372	18.6667	-3.26312	0.586584	3.53443	-0.854455	-6.99761	-1.37891	0.562793	6.70906	12.3694	6.17054	5.30472
Badia	7	68	0	0	0	0	0	0	0	0	0	0	0	0	42.1957	174.45	57.4417	133.228	20.3108	47.6897	8.81667	0.056036	0.0135742	0.265712	15.3044	30.5417	14.0592	9.70169	8.92682	7.97889	14.3667	16.1252	18.7269	23.9381	25.9336	25.9582	21.7422	18.6708	-3.11915	0.650312	0.448299	0.609341	2.83214	2.79443	-1.06499	0.808199	0.246457	1.56743	1.08906
Bitzariano_(Pigi)	7	24	0	0	0	0	0	0	0	0	0	0	0	0	45.5022	166.868	62.3167	170.809	36.0572	49.3372	8.40836	0.0706062	0.0158833	1.20326	24.8519	30.4917	13.985	9.60533	8.40881	7.71594	14.3353	16.01	18.6608	23.7602	25.7442	25.6865	21.1089	18.6667	1.46862	0.0868252	-1.90532	0.96521	-6.52601	1.56298	-0.31835	-0.177994	5.98222	-3.6759	-3.1993
Chani_tou_Kokkini	6	1154	0	0	0	0	0	0	0	0	0	0	0	0	43.4689	174.45	57.4416	132.761	18.7911	49.2224	8.81667	0.0586568	0.0125881	0.380367	30.7098	30.5416	16.0144	11.6887	10.5282	9.9944	14.3667	17.2436	19.4402	23.8144	25.8533	25.7975	22.8736	18.6708	4.91801	-1.25551	-13.1254	3.94152	10.1795	10.4656	-3.67445	-19.9574	-25.2764	-24.3411	-20.7886
Charakas	3	835	0	0	0	0	0	0	0	0	0	0	0	0	41.9209	174.45	57.4417	125.04	16.3109	47.4206	8.81662	0.0416219	0.00942476	0.131571	12.5668	30.5417	14.3082	10.0821	9.16378	8.31054	14.3667	16.1452	19.6336	24.0848	26.0643	26.1724	22.2492	18.6708	-0.039856	2.87663	3.68342	3.35521	4.95975	4.37001	2.52359	3.64401	4.75949	3.44195	2.97295
Charaki	3	254	0	0	0	0	0	0	0	0	0	0	0	0	45.6157	174.45	57.4417	132.254	17.3588	47.7039	8.81667	0.011829	0.0100541	0.167675	15.3992	30.5416	13.7587	9.43402	8.77189	7.82892	14.3667	15.7828	18.7437	23.984	25.9863	26.0235	21.5976	18.6708	-0.653628	-0.309835	-1.56479	-0.0827505	4.87768	2.30283	-0.544507	-1.2678	-4.31565	-0.0324699	-0.0743242
Charaso	6	116	0	0	0	0	0	0	0	0	0	0	0	0	43.8999	166.858	62.3166	146.589	27.3075	49.3667	8.40833	0.0643557	0.0149996	0.730309	27.7892	30.4916	14.7617	10.3695	9.28087	8.56286	14.3353	16.5353	18.879	23.7811	25.778	25.7244	21.7427	18.6667	3.12092	-0.76744	-7.35209	2.03644	0.677543	5.45036	-2.25952	-9.12929	-8.09476	-13.0211	-11.1199
Chatzana	6	24	0	0	0	0	0	0	0	0	0	0	0	0	46.2788	166.858	62.3166	144.354	25.4475	49.7533	8.40833	0.116512	0.0199382	0.709178	31.7773	30.4916	15.1451	10.7358	9.62518	8.94363	14.3353	16.7838	19.2433	23.7814	25.7782	25.7258	22.0252	18.6667	7.97519	0.0870946	-16.509	7.01124	13.9782	14.963	-5.26412	-23.9418	-29.5497	-29.7381	-25.6978
Chersonisos	6	882	0	0	0	0	0	0	0	0	0	0	0	0	47.6021	166.858	62.3166	144.707	28.7869	49.768	8.40833	0.16872	0.026166	0.846114	30.9582	30.4916	14.5401	10.0402	9.00146	8.17925	14.3353	16.4587	19.1041	23.7615	25.7502	25.6915	21.3712	18.6667	7.84709	0.460874	-15.343	6.91045	12.4072	13.8348	-4.75023	-22.0735	-26.8327	-27.5928	-24.0381
Chochlakies	6	51	0	0	0	0	0	0	0	0	0	0	0	0	39.2974	174.45	57.4417	132.455	21.389	48.488	8.81667	0.0240742	0.00761771	0.333175	24.2324	30.5416	14.7278	10.3101	9.43012	8.58266	14.3667	16.5735	18.676	23.8064	25.8365	25.7779	21.7937	18.6708	-0.869018	-2.20006	-3.91089	-1.64397	-2.49001	0.361075	-1.52541	-4.47505	-4.3334	-5.79385	-4.78259
Chondros	8	163	0	0	0	0	0	0	0	0	0	0	0	0	45.7819	166.858	62.3167	144.159	25.2255	48.4018	8.40833	0.290008	0.0224548	0.648546	15.5338	30.4917	14.7024	10.1919	9.22269	8.42799	14.3353	16.7909	19.6532	23.9652	25.9048	25.9813	21.8634	18.6667	-4.15891	2.34403	12.4725	-2.73979	-16.2324	-8.29823	6.64115	18.4049	29.9228	18.2769	17.0362
Choudetsi	3	863	0	0	0	0	0	0	0	0	0	0	0	0	39.9036	174.45	57.4417	130.707	16.5395	47.8955	8.81667	0.0181304	0.00810724	0.002975	19.5664	30.5416	14.1601	9.69759	9.11016	8.09985	14.3667	16.2692	18.4768	23.8871	25.911	25.8899	21.5553	18.6708	-3.77266	-2.37528	-2.56036	-2.84911	1.26814	-0.537048	-1.88848	-3.06158	-6.79584	-1.38413	-1.28431
Choumeri	7	125	0	0	0	0	0	0	0	0	0	0	0	0	38.8001	174.449	57.4417	127.408	21.6018	47.9109	8.81671	0.0185936	0.00709985	0.226166	17.8771	30.5417	13.7564	9.26745	8.64599	7.51342	14.3667	15.9231	18.266	23.846	25.8596	25.8281	21.1403	18.6708	-3.17451	-1.1279	-1.51631	-1.41436	-0.893579	0.669439	-2.07937	-0.728731	-0.892729	-0.375469	-0.41671
Choustouliana	5	337	0	0	0	0	0	0	0	0	0	0	0	0	58.3458	174.45	57.4417	133.538	20.4995	48.6719	8.81667	0.0187582	0.014214	0.411585	13.5087	30.5417	15.1852	10.9407	9.86507	9.47809	14.3667	16.4761	20.2545	24.1983	26.1966	26.3554	23.2613	18.6708	4.38068	-0.254174	1.61667	-0.429895	-5.32587	-2.60819	3.62307	5.40993	9.90653	3.91713	4.5375
Dafnes	1	1081	0	0	0	0	0	0	0	0	1	0	0	0	47.0984	174.437	57.4417	149.163	18.1842	48.2786	8.81806	0.00852883	0.00390546	0.0914693	20.6588	30.5416	14.2784	9.78247	9.10359	8.4716	14.3667	16.9585	19.1904	23.9983	26.026	26.0487	21.9434	18.6708	-3.53814	0.0561417	0.580579	0.241549	1.87378	1.80483	0.901973	0.743309	0.195868	1.66196	0.310426
Damania	3	228	0	0	0	0	0	0	0	0	0	0	0	0	48.582	174.45	57.4417	133.063	17.3687	47.8709	8.81667	0.00600365	0.00934641	0.211788	16.1775	30.5416	13.673	9.31316	8.71245	7.79056	14.3667	15.8185	18.6745	23.9859	25.9944	26.0265	21.471	18.6708	-0.386613	-0.80101	-1.86836	-0.73607	4.20787	1.40311	-0.267837	-1.32604	-4.63762	0.0943938	0.024198
Damasta	2	305	0	0	0	0	0	0	0	0	0	0	0	0	49.8212	185.05	62.275	140.224	17.8251	49.469	9.9	0.0542806	0.0172279	3.0691	28.6995	29.1666	15.2394	10.7741	9.65682	9.26727	14.1823	16.7763	19.827	23.7389	25.8001	25.8499	22.5492	18.2962	-10.8376	2.74217	1.22906	7.82548	4.30485	9.38988	-1.06882	-3.90466	-1.2388	-5.95097	-7.39526
Demati	7	391	0	0	0	0	0	0	0	0	0	0	0	0	44.7293	166.858	62.3167	144.105	22.8253	48.1404	8.40833	0.167955	0.0184071	0.506	14.5128	30.4917	14.742	10.3602	9.38115	8.59154	14.3353	16.6809	19.2801	23.9781	25.9281	26.0018	22.1898	18.6667	-4.78501	2.62617	8.03494	0.514504	-4.856	-0.996077	2.94497	10.3588	16.1786	10.64	9.22805
Dermatos	8	18	0	0	0	0	0	0	0	0	0	0	0	0	45.535	166.858	62.3167	144.126	22.228	48.1748	8.40833	0.228525	0.0192643	0.568245	14.003	30.4917	15.2213	10.8212	9.75971	9.11961	14.3353	16.8215	19.7267	24.0225	25.961	26.0672	22.588	18.6667	-5.28951	3.59155	12.838	-0.2945	-9.84553	-4.37954	6.17043	16.4431	25.7012	16.6667	15.1117
Dionysi	5	198	0	0	0	0	0	0	0	0	0	0	0	0	45.8645	174.45	57.4417	125.877	16.5551	47.669	8.81664	0.0222081	0.00918259	0.181894	12.5199	30.5417	14.2963	10.0879	9.16261	8.37584	14.3667	16.0109	19.7699	24.124	26.1076	26.2323	22.278	18.6708	2.70939	1.90649	3.20177	2.07781	2.11571	1.9133	3.71505	4.48958	6.40254	3.90183	3.89829
Doraki	3	30	0	0	0	0	0	0	0	0	0	0	0	0	42.1662	174.45	57.4417	128.552	16.7076	47.4371	8.81666	0.0542028	0.0111457	0.167094	12.5496	30.5417	14.4206	10.1793	9.24615	8.41183	14.3667	16.249	19.6216	24.0796	26.0581	26.1651	22.3127	18.6708	-0.853501	3.21446	4.18352	3.70753	5.27977	4.81634	2.39847	3.85209	5.10203	3.6946	3.06795
Douli	5	198	0	0	0	0	0	0	0	0	0	0	0	0	57.1009	174.45	57.4417	134.137	18.4289	48.2253	8.81667	0.000370776	0.00682722	0.429629	16.3735	30.5416	13.5043	9.12021	8.58053	7.7163	14.3667	15.8113	18.6614	24.0185	26.0306	26.0728	21.2838	18.6708	1.09956	-0.530648	-0.970596	-0.588548	2.56009	0.64104	1.27689	0.610966	-1.13111	1.63186	1.29004
Drapeti	7	133	0	0	0	0	0	0	0	0	0	0	0	0	42.4404	174.45	57.4417	133.394	20.8604	47.6897	8.81667	0.0768368	0.0147805	0.315246	14.9105	30.5417	14.1968	9.84621	9.01566	8.10892	14.3667	16.2731	18.8532	23.9478	25.9385	25.9722	21.8712	18.6708	-3.44875	1.27037	1.91464	1.02972	1.97909	2.69253	-0.39843	2.50029	3.17271	3.07972	2.36972
Elea	6	652	0	0	0	0	0	0	0	0	1	0	0	0	41.2917	174.45	57.4416	131.119	16.6703	48.9577	8.81667	0.0457877	0.0090961	0.227785	29.7594	30.5416	15.9638	11.6336	10.5362	9.96568	14.3667	17.3446	19.3269	23.8298	25.8706	25.8201	22.8128	18.6708	1.30219	-2.33488	-7.41209	-0.00949112	2.42368	3.43276	-1.50429	-11.4394	-14.2441	-13.8782	-11.659
Embaros	8	323	0	0	0	0	0	0	0	0	0	0	0	0	46.6163	166.858	62.3167	144.671	29.8106	48.7046	8.40833	0.276022	0.0299535	0.785112	17.9837	30.4917	13.7799	9.16847	8.29941	7.27132	14.3353	16.2886	19.1601	23.8716	25.8235	25.8428	20.7971	18.6667	-3.23951	1.23047	8.88818	-2.64873	-15.6824	-7.20072	4.54367	14.5077	25.0096	13.8861	12.6019
Epano_Archanes	3	3860	0	0	0	0	1	0	0	0	0	0	0	0	38.9199	174.45	57.4417	131.882	14.4693	48.0934	8.81667	0.052061	0.00799375	-0.0189841	23.2078	30.5416	14.9188	10.495	9.73802	8.97319	14.3667	17.053	18.9289	23.8935	25.9272	25.9037	22.1419	18.6708	-4.63805	-2.98449	-0.629663	-4.14508	-2.4025	-3.36986	-0.0327668	-1.25284	-3.69935	0.367632	0.245051
Epano_Vathia	6	152	0	0	0	0	0	0	0	0	0	0	0	0	40.3649	174.45	57.4416	132.123	18.1736	48.7526	8.81667	0.0446656	0.00936274	0.257427	27.7056	30.5416	15.5296	11.1688	10.1507	9.487	14.3667	17.1174	19.099	23.8221	25.8591	25.8057	22.4499	18.6708	0.218131	-2.48774	-5.62067	-1.12918	-0.310639	1.43	-1.27591	-8.07975	-9.58553	-9.90849	-8.23265
Episkopi	6	969	0	0	0	0	0	0	0	0	0	0	0	0	39.027	174.45	57.4417	131.772	18.9127	48.4769	8.81667	0.0328277	0.00797426	0.223311	25.093	30.5416	15.0017	10.5948	9.71078	8.90595	14.3667	16.8082	18.8102	23.821	25.8545	25.801	22.0273	18.6708	-1.34775	-2.63181	-3.76674	-2.29814	-2.34644	-0.461285	-1.20901	-4.80306	-5.58125	-5.67819	-4.64084
Evaggelismos_(Mouchtari)	7	623	0	0	0	0	0	0	0	0	0	0	0	0	42.1861	166.874	62.3167	168.665	32.776	48.8525	8.40837	0.0151975	0.00480487	0.972009	21.1126	30.4917	13.9331	9.57743	8.50204	7.74038	14.3353	15.9988	18.4592	23.7951	25.7793	25.7384	21.255	18.6667	-1.23199	-0.301836	0.255446	-0.644439	-7.30981	-0.328975	-0.440814	2.97534	8.70667	1.06716	0.921412
Faneromeni	4	495	0	0	0	0	0	0	0	0	0	0	0	0	66.8827	185.05	62.275	137.55	23.5968	49.4236	9.9	0.00248679	0.0117362	0.801599	15.7306	29.1667	16.3817	12.0863	10.7057	10.7141	14.1823	17.4095	21.0053	23.9518	25.981	26.18	24.7229	18.2962	2.29587	-0.275887	-0.737346	0.251575	-6.0758	-0.356029	0.917389	2.6995	8.2108	0.315996	0.700298
Filippi	7	51	0	0	0	0	0	0	0	0	0	0	0	0	43.066	174.45	57.4417	133.515	20.7766	47.6583	8.81667	0.119776	0.0165604	0.373943	13.8564	30.5417	14.6128	10.2787	9.34142	8.54175	14.3667	16.5302	19.2068	23.9872	25.9675	26.0302	22.2702	18.6708	-4.21125	2.69335	5.36264	1.98186	0.852591	2.44961	1.41064	6.04557	8.83992	6.44219	5.25913
Flathiakes	5	118	0	0	0	0	0	0	0	0	0	0	0	0	54.6627	174.45	57.4417	133.383	19.4702	48.4033	8.81667	0.0272377	0.0144896	0.366265	12.9282	30.5417	15.0374	10.8036	9.73674	9.26939	14.3667	16.3839	20.1943	24.1893	26.1819	26.3394	23.0344	18.6708	3.84535	0.379952	2.66373	0.231596	-3.95288	-1.80082	3.94109	5.7067	9.96218	4.31357	4.8814
Fodele	2	540	0	0	0	0	0	0	0	0	0	0	0	0	48.4853	185.05	62.275	140.189	16.4196	49.4203	9.9	0.0675548	0.01723	3.39934	30.0285	29.1666	15.4799	11.0341	9.86795	9.50221	14.1823	16.8359	19.9005	23.7022	25.7659	25.7995	22.7147	18.2962	-10.2328	2.20168	0.852375	7.23782	4.04065	8.79291	-0.208409	-5.64465	-3.45494	-8.2019	-9.13803
Fournofaraggo	5	182	0	0	0	0	0	0	0	0	0	0	0	0	48.7119	174.45	57.4417	132.036	17.6577	47.9241	8.81667	0.036247	0.0131832	0.278321	12.3626	30.5417	14.7023	10.4838	9.46339	8.82556	14.3667	16.2597	19.984	24.1571	26.1414	26.2858	22.6057	18.6708	2.75888	1.87819	3.99378	1.94437	0.236631	0.998295	4.17488	5.48949	8.6418	4.47509	4.63204
Gaggales	5	405	0	0	0	0	0	0	0	0	0	0	0	0	56.2891	174.45	57.4417	131.723	18.4657	48.2088	8.81667	0.00535698	0.00973882	0.42294	13.441	30.5416	14.0772	9.83055	9.02187	8.29472	14.3667	15.7928	19.4809	24.1248	26.1205	26.2341	22.0727	18.6708	5.0116	0.222621	1.50649	-0.0641554	-1.25173	-1.19663	4.10681	4.76533	6.80401	4.30965	4.52407
Galatas	7	104	0	0	0	0	0	0	0	0	0	0	0	0	36.7935	174.139	57.4417	114.946	20.2942	47.9191	8.82799	0.00522341	0.00295324	0.107211	18.5722	30.5416	13.6994	9.15619	8.62786	7.39788	14.3667	15.842	18.1533	23.8261	25.8463	25.8012	20.9833	18.6708	-2.95896	-1.59146	-2.11945	-1.82743	-1.47348	0.245977	-2.14111	-1.52466	-1.8234	-1.34211	-1.18383
Galeni	1	19	0	0	0	0	0	0	0	0	0	0	0	0	50.5864	174.45	57.4417	134.824	17.6004	48.1048	8.81667	0.00723538	0.00796281	0.227674	18.0026	30.5416	13.7987	9.37559	8.80247	7.96366	14.3667	16.1807	18.7207	23.9844	26.0026	26.0257	21.4915	18.6708	-1.3039	-0.948676	-1.39079	-1.02524	3.07895	0.829051	0.128251	-0.835751	-3.66212	0.6491	0.194604
Galia	4	899	0	0	0	0	0	0	0	0	0	0	0	0	65.5003	185.05	62.275	139.58	22.6922	49.2483	9.9	0.00257841	0.013381	1.03124	15.4567	29.1667	15.7593	11.472	10.2145	10.1	14.1823	16.9225	20.5558	23.9106	25.9357	26.1132	23.9957	18.2962	3.63085	-0.345819	-0.467732	0.0659884	-5.33393	-0.994247	1.90608	3.40661	8.21775	1.44693	1.84042
Galifa	6	252	0	0	0	0	0	0	0	0	0	0	0	0	41.3402	174.45	57.4417	135.461	24.3994	48.7579	8.81667	0.0388741	0.0106396	0.546016	25.5182	30.5416	14.8394	10.4522	9.43664	8.69011	14.3667	16.6052	18.8022	23.7892	25.8173	25.7528	21.8641	18.6708	1.12683	-1.54387	-5.50713	0.0924689	-1.31096	2.73216	-1.809	-6.5772	-5.72863	-9.26212	-7.78922
Garipa	7	517	0	0	0	0	0	0	0	0	0	0	0	0	42.5835	174.45	57.4417	133.528	21.7465	47.7389	8.81667	0.0917131	0.0155812	0.36611	15.0043	30.5417	14.236	9.86956	9.01886	8.12061	14.3667	16.3544	18.8701	23.9403	25.9297	25.9616	21.8572	18.6708	-3.7466	1.38265	2.75357	0.840388	0.47383	2.01154	-0.0532547	3.73952	5.42997	4.20356	3.36782
Gazi	2	8018	0	0	0	0	0	0	0	0	0	0	1	0	39.5825	174.45	57.4416	131.373	12.2051	48.6791	8.81667	0.114336	0.0104086	0.219029	28.9461	30.5416	16.0056	11.5678	10.5344	10.1379	14.3667	18.013	20.0479	23.9542	26.001	25.9982	23.0306	18.6708	-7.36417	-1.0364	4.42869	-1.60845	-5.19189	-2.70485	3.87652	1.99407	4.07312	2.03375	0.694984
Geraki	7	375	0	0	0	0	0	0	0	0	0	0	0	0	45.6529	166.858	62.3167	151.692	33.677	48.8987	8.40833	0.148234	0.0240228	0.994109	20.1508	30.4917	13.5959	9.09508	8.10514	7.17717	14.3353	15.9685	18.6824	23.8077	25.777	25.7517	20.7277	18.6667	-1.81686	0.591346	4.20832	-1.1146	-11.8047	-3.11548	1.74495	8.60779	17.4872	6.86589	6.00946
Gergeri	5	1506	0	0	1	0	0	0	0	0	0	0	0	0	68.2411	177.239	58.7137	135.592	21.5348	49.0572	9.10175	0.000306385	0.00897155	0.889226	16.184	30.1798	14.2263	9.89305	9.1046	8.60593	14.3182	15.9693	19.267	24.0412	26.0574	26.1599	22.1563	18.5722	4.18229	0.278534	-0.200997	0.675859	-1.2448	0.375039	2.9184	3.51913	6.07163	2.78363	2.3674
Gerokampos	5	53	0	0	0	0	0	0	0	0	0	0	0	0	52.9316	174.45	57.4417	133.674	20.7919	48.7082	8.81667	0.0644214	0.0173673	0.438058	12.8501	30.5417	15.8101	11.4658	10.2881	9.94356	14.3667	16.8998	20.8645	24.2556	26.2449	26.4478	23.6364	18.6708	-2.08788	0.555668	4.45515	0.687402	-7.93553	-1.81277	1.70777	6.00886	13.5386	3.37002	4.1849
Giofyrakia	1	252	0	0	0	0	0	0	0	0	0	0	0	0	38.405	174.45	57.4417	130.393	12.0298	48.463	8.81667	0.114908	0.00847131	0.100708	27.7747	30.5416	15.8256	11.3912	10.408	9.97615	14.3667	18.0479	19.8898	23.9484	25.9928	25.9883	22.891	18.6708	-7.0358	-1.59667	4.41078	-2.85835	-6.0179	-4.18235	3.69496	2.96368	4.58561	3.65861	2.31976
Gonies	6	519	0	0	0	0	0	0	0	0	0	0	0	0	51.7251	179.649	62.2874	143.703	23.8151	49.3931	9.45716	0.138375	0.0368057	1.64608	25.9163	29.56	14.2462	9.63651	8.71795	8.01784	14.2277	16.3619	19.4459	23.7532	25.779	25.8093	21.4002	18.4062	-5.32496	2.3088	0.136479	5.0612	2.14369	6.52871	-0.254918	-1.94515	0.59662	-3.48645	-4.91825
Gournes	6	1225	0	0	0	0	0	0	0	0	0	0	0	0	43.6958	174.45	57.4416	133.251	20.3328	49.2115	8.81667	0.0686516	0.0139486	0.451782	30.0959	30.5416	15.8173	11.4774	10.328	9.76488	14.3667	17.148	19.3731	23.8044	25.8406	25.7812	22.6955	18.6708	5.43276	-1.03128	-13.558	4.37983	10.3932	11.0882	-3.97738	-20.2011	-25.2325	-24.8572	-21.2544
Gouves	6	367	0	0	0	0	0	0	0	0	0	0	0	0	45.2225	166.858	62.3166	144.348	24.4461	49.6438	8.40833	0.0887698	0.0173885	0.64013	31.0311	30.4916	15.2602	10.8769	9.75476	9.09971	14.3353	16.8469	19.1914	23.7891	25.789	25.7387	22.1564	18.6667	6.23866	-0.429934	-13.57	5.12609	9.68021	11.6758	-4.21561	-19.359	-23.0545	-24.4904	-21.0473
Grigoria	4	214	0	0	0	0	0	0	0	0	0	0	0	0	65.8786	185.05	62.275	139.117	23.9607	49.7416	9.9	0.0016695	0.0133802	0.928947	18.6203	29.1667	16.0448	11.6981	10.4383	10.3349	14.1823	17.2287	20.6314	23.942	25.9794	26.159	24.2566	18.2962	1.86358	1.08545	-2.162	2.76932	-0.743535	4.27046	-0.195144	0.145705	3.81874	-1.89794	-2.27865
Herakleio	1	130914	23	14	18	24	15	35	25	20	26	19	12	22	35.1985	174.119	57.4416	105.821	8.78495	48.5626	8.74703	0.158812	0.00376733	0.0540877	31.0178	30.5416	16.52	12.1854	11.0459	10.69	14.3705	18.3376	20.0775	23.91	25.9598	25.9391	23.2994	18.6708	-4.16942	-2.57331	0.636937	-2.87481	-4.08369	-3.17323	2.90095	-2.6519	-3.13774	-3.00923	-2.78045
Ini	7	370	0	0	0	0	0	0	0	0	0	0	0	0	43.4455	166.858	62.3167	144.122	24.4676	48.2371	8.40833	0.106994	0.0163804	0.497214	16.0431	30.4917	14.112	9.69853	8.83532	7.89979	14.3353	16.3724	18.7596	23.9084	25.8739	25.9007	21.5652	18.6667	-3.80676	0.969913	3.40993	-0.178474	-3.52205	0.048722	0.274155	5.56661	9.28992	5.6555	4.75551
Inia	5	157	0	0	0	0	0	0	0	0	0	0	0	0	53.7803	174.45	57.4417	128.799	17.5183	47.9743	8.81666	-0.00133355	0.00694525	0.356452	13.7887	30.5416	13.6615	9.39969	8.69866	7.83889	14.3667	15.6484	19.1639	24.0824	26.0785	26.1672	21.6562	18.6708	3.92684	0.233853	0.708751	0.0830831	1.16271	0.0268771	3.1623	3.19057	3.53514	3.31799	3.37432
Kainourio_Chorio	6	140	0	0	0	0	0	0	0	0	0	0	0	0	41.2756	174.45	57.4416	133.185	20.3969	48.8398	8.81667	0.0461499	0.0108555	0.373486	27.5374	30.5416	15.3887	11.0235	9.98223	9.30988	14.3667	16.9866	19.0514	23.8077	25.8421	25.7835	22.322	18.6708	1.39155	-2.01451	-6.86852	0.0618858	0.893137	3.27887	-1.86314	-9.51333	-10.7621	-12.1009	-10.1549
Kalamaki	4	75	0	0	0	0	0	0	0	0	0	0	0	0	67.7744	185.05	62.275	131.001	25.0238	49.6512	9.89993	0.00816477	0.00895111	1.53577	15.7933	29.1667	17.1187	12.8039	11.2592	11.3941	14.1823	17.8456	21.5958	24.0047	26.0384	26.2659	25.5418	18.2962	-1.28424	-0.501647	1.07132	-0.878847	-11.1181	-1.86385	0.0456052	4.00238	12.3827	0.858608	1.17209
Kali_Limenes	4	47	0	0	0	0	0	0	0	0	0	0	0	0	58.3518	185.05	62.275	140.105	23.9901	49.3276	9.9	0.0301487	0.0173107	4.70324	15.1596	29.1667	16.0119	11.6175	10.3019	10.0891	14.1823	16.9128	20.9585	23.9309	25.9555	26.1483	23.8936	18.2962	-6.15649	-0.489144	4.42392	-0.92551	-14.5753	-3.65181	-0.416532	6.37936	17.3797	2.67344	3.37811
Kallithea_(Babali_Metochi)	1	444	0	0	0	0	0	0	0	0	0	0	0	0	36.8106	174.442	57.4416	111.271	10.2502	48.6743	8.81463	0.10486	0.0024068	0.00296593	30.9338	30.5416	16.4539	12.1496	11.0248	10.5873	14.3667	18.0688	19.7422	23.8789	25.9268	25.8948	23.2079	18.6708	-2.36531	-3.09516	-2.00685	-3.01306	-2.84864	-2.37562	1.39313	-5.1055	-6.75515	-5.71274	-4.7295
Kalloni	3	278	0	0	0	0	0	0	0	0	0	0	0	0	38.6346	174.45	57.4417	129.205	16.4164	47.9519	8.81667	0.0204129	0.00714476	-0.0113469	20.5053	30.5416	14.2787	9.8032	9.20173	8.18498	14.3667	16.3683	18.4834	23.8692	25.8963	25.8656	21.5773	18.6708	-3.84404	-2.64162	-2.46936	-3.22156	-0.0548235	-1.1864	-1.74669	-2.97704	-6.15516	-1.55665	-1.36095
Kalo_Chorio	6	56	0	0	0	0	0	0	0	0	0	0	0	0	45.7588	166.858	62.3166	146.631	29.5042	49.53	8.40833	0.107202	0.0208009	0.855575	28.5644	30.4916	14.5308	10.0951	9.00377	8.24587	14.3353	16.4002	18.9158	23.7665	25.7585	25.7003	21.4602	18.6667	4.62705	-0.129083	-8.92152	3.58257	2.74833	7.56777	-2.63562	-11.4967	-10.8699	-16.1151	-13.9197
Kalochorafitis	4	115	0	0	0	0	0	0	0	0	0	0	0	0	66.8444	185.05	62.275	138.273	23.8768	49.621	9.9	0.00105848	0.0123287	0.74154	17.3871	29.1667	16.2258	11.903	10.5857	10.5455	14.1823	17.3337	20.8025	23.9491	25.9834	26.1727	24.5157	18.2962	2.24652	0.511926	-1.7123	1.70002	-2.86713	2.40297	0.281375	1.14134	5.51487	-1.03339	-1.1178
Kalyvia	3	229	0	0	0	0	0	0	0	0	0	0	0	0	47.6552	176.681	58.4592	134.237	21.047	48.0053	9.04474	0.0707587	0.0145404	0.452565	14.5218	30.2522	14.7945	10.4738	9.48697	8.81138	14.3279	16.5893	19.4549	23.968	25.9629	26.0444	22.6376	18.5919	-2.38561	1.44062	2.35735	1.32652	0.377266	2.22274	0.421852	3.42675	5.61898	3.29699	2.71868
Kamares	4	437	0	0	0	0	0	0	0	0	0	0	0	0	64.4665	185.05	62.275	139.808	23.6338	49.7454	9.9	0.00279326	0.0144838	1.11488	19.496	29.1667	15.7173	11.3483	10.1653	9.98488	14.1823	17.0075	20.3725	23.921	25.9597	26.124	23.8277	18.2962	1.45585	1.58135	-2.43476	3.782	1.32798	5.83514	-0.475157	-0.578187	2.42621	-2.45844	-3.0906
Kamari	2	113	0	0	0	0	0	0	0	0	0	0	0	0	44.1036	174.45	57.4417	139.072	16.9301	48.6715	8.81667	0.0462328	0.00925348	0.28445	24.8196	30.5416	15.1286	10.6172	9.74038	9.28865	14.3667	17.4978	19.7977	24.0067	26.0448	26.0675	22.5472	18.6708	-7.38948	1.18998	3.48912	1.90135	-0.241461	2.72565	1.81696	2.33957	4.81163	2.35821	0.106647
Kamariotis	2	78	0	0	0	0	0	0	0	0	0	0	0	0	51.2944	185.05	62.275	140.315	18.9443	49.4107	9.9	0.0395268	0.0164185	2.35684	26.6558	29.1666	15.0399	10.5635	9.49454	9.12164	14.1823	16.8033	19.7654	23.7684	25.8235	25.8916	22.4613	18.2962	-9.48501	3.22626	1.17133	7.60688	4.9788	9.87667	-1.2285	-2.20331	0.586006	-3.74511	-5.77715
Kamilari	4	289	0	0	0	0	0	0	0	0	0	0	0	0	67.3749	185.05	62.275	133.242	24.4356	49.5118	9.89999	0.00674518	0.00976083	1.22737	15.3229	29.1667	16.9482	12.6448	11.1334	11.2425	14.1823	17.7702	21.4827	23.9882	26.019	26.2403	25.3538	18.2962	-0.245288	-0.568735	0.516993	-0.603319	-9.82604	-1.69128	0.277918	3.61836	11.2298	0.618854	1.1239
Kapetaniana	5	113	0	0	0	0	0	0	0	0	0	0	0	0	47.3225	174.45	57.4417	132.878	17.6836	47.8734	8.81667	0.0576302	0.0148401	0.305916	12.0514	30.5417	14.909	10.6679	9.60086	8.9918	14.3667	16.463	20.0811	24.1637	26.1439	26.2967	22.7117	18.6708	1.10073	2.87947	5.58191	3.02258	1.26903	2.25514	4.26008	6.04432	9.63632	4.94065	4.85965
Karavados	7	301	0	0	0	0	0	0	0	0	0	0	0	0	45.224	166.858	62.3167	144.413	27.304	48.4535	8.40833	0.199403	0.0219871	0.675423	16.6502	30.4917	14.1332	9.63819	8.72137	7.79366	14.3353	16.511	19.048	23.9003	25.856	25.8868	21.3605	18.6667	-3.86207	1.41346	7.54107	-1.46928	-10.9704	-4.21766	3.05055	11.9072	20.2177	11.5732	10.2932
Kardamiana	5	108	0	0	0	0	0	0	0	0	0	0	0	0	67.7527	174.45	57.4417	134.001	21.4946	49.0253	8.81666	0.00089365	0.00919716	0.82378	15.8798	30.5416	14.2751	9.95317	9.16765	8.65762	14.3667	15.9827	19.3116	24.1281	26.1406	26.2419	22.2249	18.6708	4.51533	0.141334	-0.106691	0.41722	-1.71732	-0.120786	3.10615	3.77682	6.43161	3.02477	2.71587
Kardiotissa	1	45	0	0	0	0	0	0	0	0	0	0	0	0	46.8126	174.45	57.4417	133.574	17.1197	47.9175	8.81667	0.00990129	0.00945034	0.148897	17.5257	30.5416	13.8542	9.45617	8.86289	7.95782	14.3667	16.0454	18.6268	23.9608	25.976	25.9918	21.5315	18.6708	-1.79285	-1.32374	-2.19772	-1.39909	3.78925	0.929911	-0.870518	-2.09761	-5.96783	-0.371121	-0.50945
Kasanos	7	228	0	0	0	0	0	0	0	0	0	0	0	0	44.2043	166.858	62.3167	144.663	27.1657	48.419	8.40833	0.139884	0.0188459	0.64301	16.9475	30.4917	14.0066	9.54773	8.65014	7.70961	14.3353	16.366	18.7948	23.8827	25.8466	25.8623	21.3253	18.6667	-3.58488	0.955684	4.87362	-0.886895	-7.75652	-2.01032	1.29987	8.30486	14.6111	7.91337	6.86862
Kastamonitsa	7	516	0	0	0	0	0	0	0	0	0	0	0	0	47.8326	166.859	62.3167	160.103	37.2796	49.3032	8.40833	0.175731	0.03564	1.20096	23.2246	30.4917	13.3511	8.806	7.77009	6.82947	14.3353	15.7029	18.6792	23.7602	25.7327	25.6814	20.3196	18.6667	0.180315	0.547057	1.92385	-0.151608	-10.8742	-1.80221	1.50523	5.33457	13.811	2.57611	2.2003
Kastelli	7	299	0	0	0	0	0	0	0	0	0	0	0	0	50.0734	173.294	62.3045	185.281	32.9832	49.1527	8.84762	0.0169991	0.00786266	1.33563	20.9446	30.1039	14.3619	10.0803	8.82812	8.34596	14.2905	16.1498	19.0682	23.7958	25.7892	25.7973	21.8883	18.5582	1.67795	-0.120329	-0.132733	0.0198925	-7.1743	-0.44299	0.924819	2.88672	8.99596	0.324648	0.560263
Kastelli_(Tsifout-Kastelli)	5	1692	0	0	0	0	0	0	0	0	0	0	0	0	46.3694	174.45	57.4417	126.449	16.6255	47.6306	8.81665	0.00407995	0.00714921	0.170079	14.1649	30.5416	13.6566	9.38994	8.68214	7.74907	14.3667	15.6992	19.0417	24.0354	26.03	26.0971	21.6512	18.6708	1.33713	0.420358	-0.212466	0.652701	4.23149	2.15368	1.17637	0.766574	-0.757632	1.42625	1.38835
Kastri	8	197	0	0	0	0	0	0	0	0	0	0	0	0	45.681	166.858	62.3167	144.136	23.4884	48.2968	8.40833	0.282505	0.0206311	0.619035	14.6651	30.4917	15.0783	10.6181	9.59565	8.91018	14.3353	16.8345	19.8344	24.0055	25.9409	26.0413	22.3106	18.6667	-4.47426	3.06164	13.9856	-2.24596	-15.6516	-8.01693	7.52728	19.6935	31.5848	19.6069	18.3818
Katalagari	3	312	0	0	0	0	0	0	0	0	0	0	0	0	38.8589	174.45	57.4417	131.313	15.4117	48.0408	8.81667	0.035707	0.00782916	-0.0128909	22.0747	30.5416	14.6404	10.1959	9.50729	8.62656	14.3667	16.7353	18.7114	23.8795	25.9105	25.8822	21.8892	18.6708	-4.20539	-2.92805	-1.66917	-3.8147	-1.31263	-2.41551	-0.910553	-2.27783	-5.19278	-0.749966	-0.661615
Kato_Archanes	3	398	0	0	0	0	0	0	0	0	0	0	0	0	37.9783	174.45	57.4417	130.715	13.9398	48.1869	8.81667	0.0638731	0.00751635	-0.00863954	24.6695	30.5416	15.2049	10.8002	9.97369	9.25826	14.3667	17.2475	19.0455	23.8815	25.9182	25.8887	22.3149	18.6708	-4.38809	-3.24199	-0.526428	-4.45353	-3.69326	-4.04514	0.369264	-1.3087	-3.19361	-0.0662136	-0.000622139
Kato_Assites	1	1219	0	0	0	0	0	0	0	0	0	0	0	0	55.7184	174.45	57.4417	141.677	20.1414	48.6748	8.81669	-0.000906246	0.00563261	0.460865	19.5757	30.5416	14.1293	9.65171	8.97644	8.39437	14.3667	16.5723	19.1956	24.0452	26.0701	26.1163	21.882	18.6708	-1.51164	1.24188	0.205948	2.28273	2.89002	4.06258	1.15183	1.22004	2.18469	1.19393	-0.296119
Kato_Gouves_(Finix)	6	1220	0	0	0	0	0	0	0	0	0	0	0	0	45.3992	166.858	62.3166	143.934	22.2821	49.7578	8.40833	0.0836997	0.0165046	0.568348	32.5645	30.4916	15.624	11.2671	10.116	9.52432	14.3353	17.0228	19.3689	23.801	25.8041	25.7586	22.5082	18.6667	7.4332	-0.361596	-16.5719	6.51454	14.4452	14.7405	-5.19528	-24.5153	-30.868	-30.1053	-25.8888
Kato_Kalesia	2	596	0	0	0	0	0	0	0	0	0	0	0	0	40.508	174.45	57.4417	135.245	14.138	48.4846	8.81667	0.0818375	0.00881867	0.128644	26.2327	30.5416	15.4689	10.9929	10.0768	9.61681	14.3667	17.8322	19.8047	23.9701	26.0114	26.0169	22.697	18.6708	-7.42381	-0.582998	4.4053	-1.32512	-4.07559	-1.9428	3.06526	3.27796	5.21967	3.94277	2.13396
Kato_Karouzana	7	38	0	0	0	0	0	0	0	0	0	0	0	0	46.3423	166.86	62.3167	163.429	35.986	49.3968	8.40833	0.102763	0.0220137	1.18433	25.2716	30.4917	13.8681	9.43757	8.28692	7.52506	14.3353	15.9489	18.6824	23.7551	25.7376	25.6781	20.9163	18.6667	1.86955	0.216319	-2.21886	1.2671	-6.1801	1.85641	-0.26277	-0.747633	5.27574	-4.39557	-3.85144
Kato_Kastelliana	7	290	0	0	0	0	0	0	0	0	0	0	0	0	44.3461	166.858	62.3167	144.036	21.7556	48.061	8.40833	0.139317	0.0173519	0.442805	14.2006	30.4917	14.7094	10.3601	9.39295	8.59757	14.3353	16.6013	19.2291	23.9881	25.9402	26.0168	22.2533	18.6667	-4.59621	2.71971	6.65727	1.39226	-1.62459	0.985328	2.08581	8.01886	12.1794	8.37613	7.05538
Kato_Moulia	5	21	0	0	0	0	0	0	0	0	0	0	0	0	65.9177	174.45	57.4417	133.54	19.8466	48.5814	8.81661	-8.609e-05	0.00668527	0.705781	14.4784	30.5416	13.6862	9.38229	8.73816	7.9936	14.3667	15.6061	18.9802	24.0979	26.1029	26.1913	21.5906	18.6708	4.93122	-0.205408	0.529788	-0.516238	-1.2728	-1.34321	3.74252	4.19379	5.69737	4.0599	4.00213
Kato_Symi	8	239	0	0	0	0	0	0	0	0	0	0	0	0	45.3369	166.858	62.3167	144.192	26.0147	48.7091	8.40833	0.471335	0.0294771	0.641234	17.3956	30.4916	14.7652	10.0392	9.12485	8.32362	14.3353	16.5018	20.2406	23.9632	25.8889	25.9757	21.6638	18.6667	-2.50355	2.20352	12.5456	-4.94655	-21.4842	-12.5714	8.79757	19.8577	32.585	19.6584	19.5804
Kato_Vathia	6	61	0	0	0	0	0	0	0	0	0	0	0	0	41.5516	174.45	57.4416	132.24	18.275	48.9459	8.81667	0.0476909	0.0103491	0.297604	29.0775	30.5416	15.7675	11.4255	10.3404	9.73741	14.3667	17.2073	19.2379	23.8193	25.8576	25.8032	22.6443	18.6708	1.7699	-2.12585	-7.86444	0.416282	2.64368	4.10526	-1.87899	-11.6687	-14.1585	-14.3887	-12.108
Kato_Viannos	8	150	0	0	0	0	0	0	0	0	0	0	0	0	45.9842	166.858	62.3167	144.194	26.4032	48.4884	8.40833	0.300243	0.0243298	0.677798	16.1729	30.4917	14.459	9.90799	8.97326	8.1105	14.3353	16.6911	19.5661	23.9413	25.8829	25.9456	21.56	18.6667	-3.90381	1.98619	11.7894	-3.04513	-16.8836	-8.63899	6.33178	17.9064	29.4236	17.7015	16.4683
Kato_Vigles	8	2	0	0	0	0	0	0	0	0	0	0	0	0	43.3406	166.858	62.3167	144.126	22.7336	48.5286	8.40833	0.487629	0.0225175	0.580818	15.9483	30.4916	15.6829	11.0499	9.99716	9.50421	14.3353	16.8627	20.7655	24.045	25.9594	26.0977	22.7844	18.6667	-1.32309	3.76524	14.4098	-4.51465	-23.6496	-12.3145	10.6101	23.4366	39.6527	22.0366	23.1723
Katofygi	8	163	0	0	0	0	0	0	0	0	0	0	0	0	47.0413	166.858	62.3167	144.654	30.0879	48.7626	8.40833	0.308011	0.0330334	0.792487	18.2557	30.4917	13.7081	9.05427	8.20942	7.14834	14.3353	16.2301	19.2356	23.8692	25.8188	25.8387	20.6583	18.6667	-3.12301	1.21694	9.36441	-3.03829	-16.8273	-8.1671	5.09455	15.2238	26.0965	14.6531	13.3942
Kavrochori	2	267	0	0	0	0	0	0	0	0	0	0	0	0	40.8891	174.45	57.4417	133.585	13.6786	48.6714	8.81667	0.093801	0.0107764	0.245717	27.677	30.5416	15.7338	11.2661	10.2845	9.86811	14.3667	17.8683	19.9731	23.9709	26.0152	26.02	22.8753	18.6708	-7.99341	-0.342472	4.83854	-0.724982	-4.39016	-1.53606	3.46796	2.93677	5.51352	3.10527	1.29497
Kefalados	3	45	0	0	0	0	0	0	0	0	0	0	0	0	42.3053	174.45	57.4417	131.722	18.1231	47.5033	8.81667	0.0554449	0.0125603	0.198754	13.7553	30.5417	14.2366	9.96293	9.10109	8.23733	14.3667	16.1649	19.146	24.0094	25.9953	26.061	22.1168	18.6708	-2.05769	2.02273	1.96712	2.40059	5.13402	4.38252	0.395173	1.83092	1.59561	2.30335	1.70697
Kefalovrisi	8	162	0	0	0	0	0	0	0	0	0	0	0	0	45.8962	166.858	62.3167	144.189	26.3862	48.6463	8.40833	0.417102	0.0281722	0.670512	16.9422	30.4916	14.6106	9.93812	9.02262	8.18961	14.3353	16.5586	20.0176	23.9539	25.8847	25.9627	21.5484	18.6667	-2.89255	2.08544	13.0328	-4.65039	-21.4323	-12.0933	8.43775	20.4969	33.751	20.1898	19.6587
Kera	6	18	0	0	0	0	0	0	0	0	0	0	0	0	54.6119	166.86	62.3167	157.999	35.2115	49.7356	8.40855	0.465983	0.118332	0.91169	26.5981	30.4916	12.0773	7.01331	6.543	4.81267	14.3353	14.8789	18.7805	23.7145	25.6753	25.6067	18.3437	18.6667	1.64003	0.173902	-2.73497	0.355604	-2.90375	-0.937569	1.15952	-4.42087	-4.46176	-5.57404	-5.139
Keramoutsi	2	340	0	0	0	0	0	0	0	0	0	0	0	0	42.6319	174.45	57.4417	138.547	15.9862	48.5794	8.81667	0.0567375	0.00883991	0.203529	25.2308	30.5416	15.225	10.7214	9.83983	9.37679	14.3667	17.631	19.7928	23.9929	26.032	26.048	22.58	18.6708	-7.45749	0.541268	3.91489	0.664081	-1.67159	0.947899	2.30988	2.80636	5.07795	3.11227	0.989589
Kerassia	1	243	0	0	0	0	0	0	0	0	0	0	0	0	54.3644	174.45	57.4417	143.008	19.4958	48.4849	8.81672	-0.00109314	0.00450625	0.344773	19.2041	30.5416	13.9821	9.50642	8.87974	8.22623	14.3667	16.5448	19.0507	24.0259	26.0497	26.0869	21.7187	18.6708	-1.48845	0.576072	0.062309	1.14297	2.60089	2.78028	1.15153	1.01726	1.01109	1.48659	0.220397
Keratokambos	8	156	0	0	0	0	0	0	0	0	0	0	0	0	45.6956	166.858	62.3167	144.138	23.843	48.3454	8.40833	0.307413	0.0212541	0.632942	14.918	30.4917	15.046	10.5585	9.54534	8.85502	14.3353	16.8334	19.9071	24.0022	25.9357	26.036	22.2325	18.6667	-4.07917	2.93802	14.3962	-2.91579	-17.7516	-9.30858	8.10314	20.8731	33.7616	20.6336	19.5917
Klima	4	307	0	0	0	0	0	0	0	0	0	0	0	0	68.3409	185.05	62.275	134.643	25.096	49.957	9.9	0.00116278	0.0101991	0.867539	18.5997	29.1667	16.6731	12.3407	10.9544	10.9575	14.1823	17.7127	21.1003	23.989	26.0295	26.2348	25.0403	18.2962	1.1734	0.858099	-1.41169	1.81687	-3.46593	3.09774	-0.285721	0.879167	5.67649	-1.40532	-1.77885
Knossos	1	360	0	0	0	0	0	0	0	0	0	0	0	0	35.1766	174.438	57.4416	111.992	10.0059	48.4142	8.81424	0.133864	0.00348858	-0.00859639	29.372	30.5416	16.2262	11.8999	10.8304	10.3777	14.3667	18.0984	19.7176	23.8894	25.9355	25.9074	23.0477	18.6708	-3.79126	-3.27818	0.0924316	-4.18885	-5.1325	-4.56423	2.07693	-1.92817	-2.7955	-1.70255	-1.3401
Kokkinos_Pyrgos	4	305	0	0	0	0	0	0	0	0	0	0	0	0	70.4245	185.05	62.275	124.172	25.6205	49.9724	9.89741	0.00141432	0.00634695	0.798791	17.8236	29.1667	17.1014	12.7853	11.2912	11.3995	14.1823	17.977	21.4646	24.0164	26.0569	26.2807	25.5993	18.2962	0.379181	0.463095	-0.362413	0.650257	-6.57566	1.32188	-0.0873481	2.15797	8.32163	-0.369021	-0.681533
Kolena	5	22	0	0	0	0	0	0	0	0	0	0	0	0	55.6838	174.45	57.4417	133.334	18.1	48.118	8.81667	6.4114e-05	0.00736111	0.397496	15.7689	30.5416	13.4813	9.12272	8.56494	7.67273	14.3667	15.7157	18.6938	24.0219	26.0304	26.0775	21.3039	18.6708	1.50642	-0.514481	-0.990954	-0.584099	2.74772	0.615422	1.31289	0.613321	-1.23614	1.6137	1.42041
Korfes	2	616	0	0	0	0	0	0	0	0	0	0	0	0	45.1916	174.449	57.4417	143.287	17.8981	48.6348	8.81674	0.0303176	0.00766059	0.262279	23.7001	30.5416	14.9131	10.3949	9.55567	9.0909	14.3667	17.3715	19.7068	24.016	26.0515	26.0793	22.44	18.6708	-6.48641	1.44183	2.67061	2.40119	1.08729	3.74786	1.35807	1.85774	3.962	1.85244	-0.349044
Koukia	5	191	0	0	0	0	0	0	0	0	0	0	0	0	49.3052	174.45	57.4417	132.453	17.8832	47.9809	8.81667	0.0374306	0.0136621	0.29356	12.3733	30.5417	14.7707	10.5495	9.5146	8.9051	14.3667	16.296	20.0254	24.1633	26.1482	26.296	22.673	18.6708	2.78953	1.77435	4.01117	1.81731	-0.268699	0.706669	4.19318	5.61062	8.98451	4.51801	4.72784
Koumassa	5	65	0	0	0	0	0	0	0	0	0	0	0	0	49.5791	174.45	57.4417	133.007	18.1833	48.0444	8.81667	0.0444392	0.0146739	0.316497	12.3034	30.5417	14.9241	10.6917	9.6245	9.05974	14.3667	16.4072	20.1222	24.1748	26.1592	26.3147	22.7998	18.6708	2.33154	1.86642	4.41109	1.91668	-0.756779	0.630077	4.1696	5.86425	9.68612	4.61358	4.85797
Kounavi	3	857	0	0	0	0	0	0	0	0	0	0	0	0	38.1891	174.45	57.4417	130.952	15.2227	48.1395	8.81667	0.043491	0.00753132	0.00445076	23.3992	30.5416	14.8826	10.4523	9.70045	8.86728	14.3667	16.9096	18.81	23.8677	25.9014	25.8671	22.0349	18.6708	-3.9702	-3.13307	-1.56872	-4.05115	-2.55074	-2.98248	-0.55709	-2.26963	-4.56723	-1.12202	-0.881664
Kousses	4	130	0	0	0	0	0	0	0	0	0	0	0	0	64.0498	185.05	62.275	138.782	23.4477	49.2868	9.9	0.0100599	0.0135407	1.80573	14.7692	29.1667	16.4003	12.0974	10.6918	10.6655	14.1823	17.3726	21.1387	23.948	25.9733	26.176	24.6486	18.2962	0.446298	-0.734929	0.884362	-0.691201	-9.53029	-2.48031	0.913422	4.18192	11.4427	1.36129	2.14502
Koutouloufari	6	586	0	0	0	0	0	0	0	0	0	0	0	0	48.3726	166.858	62.3166	144.695	29.7259	49.803	8.40833	0.201634	0.0299982	0.881358	30.9807	30.4916	14.3017	9.74757	8.75576	7.85831	14.3353	16.3402	19.0768	23.7548	25.7398	25.6795	21.0923	18.6667	8.01202	0.59621	-15.6729	7.11867	13.223	13.9381	-4.76421	-22.851	-28.4095	-28.1486	-24.6342
Koxari	6	156	0	0	0	0	0	0	0	0	0	0	0	0	45.0042	166.858	62.3166	145.597	27.2958	49.5112	8.40833	0.0883509	0.017982	0.749482	29.0671	30.4916	14.8241	10.417	9.31747	8.60187	14.3353	16.5831	18.9831	23.7771	25.7731	25.7182	21.7553	18.6667	4.64434	-0.433739	-9.76217	3.5187	3.98115	8.0505	-2.9709	-12.9651	-13.3772	-17.5306	-15.0639
Krasi	6	348	0	0	0	0	0	0	0	0	0	0	0	0	54.0914	166.858	62.3167	153.92	34.7108	49.7676	8.40836	0.452598	0.105207	0.908569	27.363	30.4916	12.2492	7.2151	6.71347	5.03825	14.3353	15.0144	18.8132	23.7174	25.6791	25.6116	18.5449	18.6667	2.33405	0.151823	-4.62999	1.07924	-0.13016	0.660822	0.433282	-7.543	-9.38104	-8.80173	-8.01651
Krevatas	8	37	0	0	0	0	0	0	0	0	0	0	0	0	45.7718	166.858	62.3167	144.174	25.9931	48.6073	8.40833	0.408468	0.0268444	0.66517	16.6478	30.4916	14.7041	10.0547	9.12153	8.32064	14.3353	16.6184	20.0411	23.9628	25.8931	25.976	21.673	18.6667	-2.91664	2.21435	13.3968	-4.5859	-21.5845	-12.0529	8.59552	21.0119	34.6186	20.633	20.1159
Krotos	5	120	0	0	0	0	0	0	0	0	0	0	0	0	52.0141	174.45	57.4417	133.604	19.5762	48.3946	8.81667	0.0527268	0.0164689	0.378361	12.5045	30.5417	15.372	11.0885	9.96545	9.52454	14.3667	16.6783	20.4756	24.2162	26.2037	26.3829	23.2358	18.6708	1.07509	1.11423	4.30242	1.16681	-4.27994	-0.920708	3.35778	6.075	11.5243	4.20652	4.80424
Krousonas	2	2855	0	0	0	0	0	0	0	0	0	0	0	0	51.2045	178.04	59.0788	144.118	19.6917	48.7587	9.18364	0.00842077	0.00757606	0.506831	21.5792	30.0759	14.5258	10.0227	9.22081	8.74985	14.3043	16.9185	19.5019	23.9441	25.9765	26.0311	22.2111	18.5439	-4.04359	1.98234	0.967855	3.58495	3.33788	5.73258	0.706565	0.959462	2.74308	0.613334	-1.37259
Kyparissos_(Dourvoutzi)	1	347	0	0	0	0	0	0	0	0	0	0	0	0	49.1862	174.45	57.4417	136.93	17.5565	48.1672	8.81667	0.010786	0.00701126	0.17158	19.2116	30.5416	13.9987	9.54603	8.94134	8.1729	14.3667	16.5008	18.8637	23.9833	26.0061	26.0254	21.6462	18.6708	-2.32871	-0.787947	-0.740096	-0.877858	2.46414	0.85289	0.334696	-0.38763	-2.61262	1.02233	0.26214
Lagoli	4	102	0	0	0	0	0	0	0	0	0	0	0	0	67.8924	185.05	62.275	135.998	24.4477	49.7488	9.9	0.000836406	0.0108269	0.659199	17.6484	29.1667	16.542	12.2193	10.8428	10.8535	14.1823	17.5916	21.0332	23.9725	26.0092	26.2101	24.8977	18.2962	1.67939	0.580326	-1.60967	1.65642	-3.42772	2.55633	-0.0450163	1.0146	5.7277	-1.29258	-1.43476
Lagouta	7	83	0	0	0	0	0	0	0	0	0	0	0	0	44.364	166.858	62.3167	144.162	24.4131	48.2315	8.40833	0.150637	0.0184036	0.535714	15.4737	30.4917	14.3596	9.94463	9.02397	8.1457	14.3353	16.5686	19.0153	23.9341	25.8913	25.9374	21.7741	18.6667	-4.26149	1.71127	6.05242	-0.157311	-5.5125	-1.17902	1.80901	8.7553	14.2229	8.85836	7.65002
Laloumas	4	13	0	0	0	0	0	0	0	0	0	0	0	0	65.9722	185.05	62.275	139.848	22.6686	49.3252	9.9	0.00102348	0.0133623	0.938281	16.4639	29.1667	15.4676	11.1593	9.98086	9.81974	14.1823	16.7407	20.2636	23.8958	25.9236	26.0874	23.6508	18.2962	3.72534	0.175187	-1.08251	1.01144	-2.97086	0.79193	1.67524	2.54814	6.49225	0.831269	0.831867
Larani	5	248	0	0	0	0	0	0	0	0	0	0	0	0	55.4114	174.45	57.4417	131.661	17.8563	48.044	8.81667	-0.00159374	0.00702897	0.399277	14.7257	30.5416	13.4793	9.16741	8.56294	7.66564	14.3667	15.6203	18.8462	24.0465	26.0489	26.1133	21.3873	18.6708	2.75786	-0.199419	-0.347118	-0.306952	2.20231	0.376602	2.12048	1.69852	0.698359	2.34632	2.28553
Lefkochori_(Voutoufou)	7	186	0	0	0	0	0	0	0	0	0	0	0	0	41.6964	174.45	57.4417	133.303	22.5211	47.8359	8.81667	0.062851	0.0135775	0.357496	16.214	30.5417	13.9713	9.56193	8.79086	7.80632	14.3667	16.1691	18.587	23.8968	25.8955	25.8989	21.5103	18.6708	-3.48933	0.254971	0.754456	-0.193524	-0.211709	1.43837	-1.1327	1.87027	2.80236	2.3181	1.79805
Lentas	5	119	0	0	0	0	0	0	0	0	0	0	0	0	52.0618	174.45	57.4417	133.674	20.3297	48.5852	8.81667	0.0670688	0.0174065	0.437628	12.6282	30.5417	15.6735	11.3352	10.1785	9.79324	14.3667	16.8407	20.7479	24.2449	26.2323	26.4299	23.4641	18.6708	-1.66496	0.990585	4.89976	1.13504	-6.51804	-1.22028	2.21135	6.17509	13.1587	3.75796	4.46989
Ligortynos	3	481	0	0	0	0	0	0	0	0	0	0	0	0	42.6344	174.45	57.4417	131.945	18.1407	47.5469	8.81667	0.0409578	0.0119755	0.182424	14.3294	30.5416	14.0638	9.7744	8.97567	8.07005	14.3667	16.0246	18.9646	23.9903	25.9816	26.033	21.9297	18.6708	-1.7897	1.18772	0.518769	1.55663	5.11997	3.86676	-0.282966	0.501912	-0.747128	1.22193	0.833755
Liliano	7	63	0	0	0	0	0	0	0	0	0	0	0	0	43.9157	166.967	62.3167	182.263	35.9178	49.0196	8.4086	0.0362578	0.0076614	1.18122	21.7191	30.4917	13.8953	9.55703	8.37436	7.6914	14.3353	15.9898	18.5542	23.7856	25.7658	25.7227	21.1957	18.6667	-0.814555	0.0732333	1.13524	-0.42533	-8.98617	-0.801765	0.245564	4.41294	11.6675	2.08638	1.8018
Limin_Chersonisou	6	2981	0	0	0	0	0	0	0	0	0	0	0	0	48.3196	166.858	62.3166	144.489	28.8932	49.8429	8.40833	0.199152	0.0283602	0.858418	31.6778	30.4916	14.4592	9.91885	8.91487	8.05051	14.3353	16.4401	19.1508	23.7589	25.7448	25.6863	21.2617	18.6667	8.95206	0.669032	-17.9219	8.12021	16.5904	16.1232	-5.61464	-26.4869	-33.9399	-32.0722	-28.0422
Linoperamata	2	162	0	0	0	0	0	0	0	0	0	0	0	0	40.8975	174.45	57.4416	132.486	12.7689	48.8597	8.81667	0.108636	0.0121972	0.333582	29.5807	30.5416	16.0745	11.6328	10.5677	10.1905	14.3667	17.8667	20.137	23.9601	26.008	26.007	23.1059	18.6708	-7.62952	-0.437728	3.97484	-0.160363	-3.66358	-0.741711	3.60961	0.577839	2.76362	0.0248596	-1.26548
Listaros	4	28	0	0	0	0	0	0	0	0	0	0	0	0	63.1403	185.05	62.275	139.025	23.7288	49.3265	9.9	0.0138524	0.014149	2.35044	14.8431	29.1667	16.4625	12.1418	10.7232	10.6901	14.1823	17.372	21.2131	23.9536	25.9794	26.185	24.6635	18.2962	-1.04016	-0.767638	1.54246	-0.871332	-10.9907	-2.84371	0.517841	4.57018	12.7961	1.46956	2.27097
Loures	5	301	0	0	0	0	0	0	0	0	0	0	0	0	46.5186	174.436	57.4417	117.747	16.2362	47.6468	8.81491	0.00268906	0.00538615	0.164489	13.0486	30.5416	13.8983	9.68903	8.86633	8.0045	14.3667	15.7498	19.5042	24.098	26.0859	26.1909	21.9676	18.6708	3.25412	1.09119	1.71377	1.17574	2.2009	1.30534	3.2146	3.46747	4.27377	3.30125	3.34376
Loutraki	8	66	0	0	0	0	0	0	0	0	0	0	0	0	46.299	176.496	61.9476	145.35	20.9208	48.6839	9.18334	0.221794	0.0154629	0.646851	20.3301	29.8327	15.0056	10.4182	9.48778	8.98663	14.261	16.9995	20.0358	23.8746	25.8623	25.9492	22.3482	18.4817	-4.27294	2.44848	6.49762	0.0849449	-7.53065	-1.91239	4.445	9.30004	16.2193	8.86786	7.90763
Lyttos_(Xidas)	7	319	0	0	0	0	0	0	0	0	0	0	0	0	46.3759	166.892	62.3167	176.884	37.9053	49.2971	8.40841	0.0981657	0.020452	1.29069	23.5926	30.4917	13.7074	9.2954	8.11139	7.37248	14.3353	15.8671	18.6495	23.7619	25.7397	25.6862	20.8331	18.6667	0.511276	0.363277	0.591094	0.255692	-9.3774	-0.442319	0.688775	3.57958	11.4366	0.51533	0.413591
Machera	7	235	0	0	0	0	0	0	0	0	0	0	0	0	43.3407	166.858	62.3167	144.018	23.6439	48.1844	8.40833	0.100139	0.0159682	0.455475	15.7501	30.4917	14.1454	9.74613	8.89031	7.95874	14.3353	16.3661	18.7702	23.9185	25.8839	25.9155	21.6404	18.6667	-3.82627	1.0286	3.0794	0.073083	-2.26866	0.645047	0.0718306	4.86306	7.86673	5.08989	4.2238
Magarikari	4	333	0	0	0	0	0	0	0	0	0	0	0	0	65.8681	185.05	62.275	139.295	23.6813	49.6458	9.9	0.00145244	0.0134296	0.88709	18.1317	29.1667	15.9522	11.6122	10.3625	10.2576	14.1823	17.1447	20.5734	23.9333	25.9687	26.1458	24.1628	18.2962	2.19458	0.902596	-2.03113	2.46767	-1.13031	3.65887	0.1128	0.544661	4.29531	-1.46997	-1.76694
Makres	4	217	0	0	0	0	0	0	0	0	0	0	0	0	67.224	185.05	62.275	139.906	21.5263	49.0621	9.9	0.000170903	0.0113378	1.04739	15.5643	29.1667	14.5673	10.2715	9.3045	8.93209	14.1823	16.0998	19.6172	23.8361	25.8573	25.9921	22.6	18.2962	4.95632	-0.0814687	-0.0594348	0.108935	-2.9396	-0.866949	3.19858	4.0907	7.31507	3.06658	3.02468
Malia	6	3722	0	1	0	0	0	0	0	1	0	0	0	0	51.185	166.858	62.3167	145.233	31.9662	49.8682	8.40833	0.347774	0.0519839	0.907523	30.5825	30.4916	13.3367	8.52434	7.79051	6.51149	14.3353	15.8269	18.9903	23.7386	25.7081	25.6478	19.8981	18.6667	6.46084	0.394581	-14.3081	5.53564	13.4778	10.2771	-3.59282	-22.6152	-31.5977	-25.4599	-22.6721
Marathos	2	331	0	0	0	0	0	0	0	0	0	0	0	0	47.6933	185.05	62.275	140.245	16.1737	49.2141	9.9	0.0649605	0.0159143	2.51386	28.6409	29.1666	15.4492	10.9904	9.87016	9.50654	14.1823	17.0839	19.8648	23.708	25.766	25.8085	22.6585	18.2962	-10.0345	1.91735	3.07212	4.93433	1.0391	5.77703	1.11494	-1.23231	1.9504	-2.75583	-4.5615
Martha	8	293	0	0	0	0	0	0	0	0	0	0	0	0	45.7238	166.858	62.3167	144.364	27.6508	48.5073	8.40833	0.236743	0.0239626	0.700681	16.756	30.4917	14.1393	9.60963	8.69662	7.75904	14.3353	16.5306	19.1812	23.9037	25.8554	25.891	21.289	18.6667	-3.83101	1.51796	8.88374	-2.04898	-13.3119	-5.83083	4.09027	13.9216	23.4666	13.5726	12.2451
Mastrichiana	5	91	0	0	0	0	0	0	0	0	0	0	0	0	67.6218	174.45	57.4417	133.968	21.4619	49.0134	8.81666	0.00103738	0.00932196	0.812729	15.7615	30.5416	14.2897	9.97213	9.1804	8.67121	14.3667	15.9834	19.3309	24.1302	26.1421	26.2451	22.2469	18.6708	4.63713	0.0892739	-0.0642114	0.318364	-1.90294	-0.313307	3.17828	3.87793	6.57541	3.11788	2.85214
Matala	4	100	0	0	0	0	0	0	0	0	0	0	0	0	63.7457	185.05	62.275	138.27	25.0775	49.6628	9.9	0.016994	0.0135837	3.1229	16.0821	29.1667	16.792	12.4403	10.9561	10.9835	14.1823	17.4866	21.393	23.9892	26.0221	26.2394	25.0143	18.2962	-3.44592	-0.697025	2.61645	-1.57037	-14.0963	-3.27176	-0.106022	5.39098	15.459	1.92812	2.26387
Mathia	7	329	0	0	0	0	0	0	0	0	0	0	0	0	46.5953	166.859	62.3167	158.979	36.1564	49.1134	8.40833	0.149719	0.0274719	1.14361	21.7048	30.4917	13.4929	8.99164	7.94446	7.04729	14.3353	15.832	18.6698	23.7814	25.7528	25.7129	20.567	18.6667	-0.840977	0.550544	3.23782	-0.711465	-11.8228	-2.6248	1.67514	7.36171	16.4017	5.04616	4.39407
Megali_Vryssi	5	771	0	0	0	0	0	0	0	0	0	0	0	0	69.4214	174.48	57.4417	134.794	20.0637	48.647	8.80224	-0.00113676	0.00299491	0.798639	15.4695	30.5416	13.3615	9.00513	8.4928	7.68397	14.3667	15.5448	18.5706	24.0588	26.0697	26.1301	21.1506	18.6708	3.25324	-0.177134	-0.103009	-0.296837	0.480396	-0.154117	2.77057	2.79441	3.11705	3.11687	2.73505
Melesses	3	309	0	0	0	0	0	0	0	0	0	0	0	0	38.4218	174.45	57.4417	126.969	17.1321	47.8864	8.81668	0.0134097	0.00659141	-0.00411331	19.3956	30.5416	14.0435	9.54908	8.99771	7.8967	14.3667	16.1401	18.3539	23.8645	25.8884	25.8576	21.3803	18.6708	-3.63969	-2.33004	-2.73238	-2.72673	0.623976	-0.362252	-2.16633	-3.10024	-6.19247	-1.79462	-1.58808
Melidochori	3	108	0	0	0	0	0	0	0	0	0	0	0	0	48.4382	174.45	57.4417	131.764	17.2296	47.7871	8.81667	0.00488921	0.00887588	0.219461	15.2088	30.5416	13.6182	9.29669	8.66284	7.72969	14.3667	15.7148	18.7909	24.0066	26.0091	26.0557	21.5065	18.6708	0.528979	-0.312873	-1.29047	-0.170079	4.28484	1.71549	0.328029	-0.48312	-3.10532	0.626925	0.593913
Mesi	8	26	0	0	0	0	0	0	0	0	0	0	0	0	45.3972	166.858	62.3167	144.186	25.4327	48.3476	8.40833	0.226705	0.0212561	0.624702	15.6045	30.4917	14.5262	10.0541	9.09856	8.25207	14.3353	16.7249	19.3273	23.944	25.892	25.9507	21.7703	18.6667	-4.39504	2.06046	9.73156	-1.50164	-11.5669	-5.07949	4.38944	14.2072	23.162	14.1739	12.7838
Messochori	3	752	0	0	0	0	0	0	0	0	0	0	0	0	42.8423	174.45	57.4417	133.101	19.0103	47.5461	8.81667	0.100888	0.0153644	0.30206	13.1464	30.5417	14.6825	10.3898	9.42826	8.65861	14.3667	16.4962	19.3866	24.0267	26.005	26.088	22.4495	18.6708	-3.6334	3.36305	5.26771	3.30251	3.82278	4.30834	1.64624	5.01109	6.9234	5.29569	4.16475
Metaxochori_(Kako_Chorio)	3	524	0	0	0	0	0	0	0	0	0	0	0	0	45.4162	174.45	57.4417	132.861	17.4326	47.7547	8.81667	0.0116777	0.0102741	0.156059	16.0537	30.5416	13.7883	9.43576	8.80206	7.85032	14.3667	15.8339	18.6494	23.9669	25.9735	25.9995	21.5582	18.6708	-1.25012	-0.729498	-2.04145	-0.584943	4.69272	1.96622	-1.00151	-1.91003	-5.45816	-0.461954	-0.487479
Metochia_Sokara	5	115	0	0	0	0	0	0	0	0	0	0	0	0	41.9219	174.34	57.4417	111.481	15.7436	47.4043	8.80327	0.0082406	0.00437362	0.0631047	13.3162	30.5416	13.8403	9.62789	8.81172	7.89152	14.3667	15.7735	19.3566	24.059	26.0453	26.1317	21.9191	18.6708	1.15629	1.3856	1.17058	1.77002	4.57556	3.09816	1.73096	1.85468	1.40804	2.09529	1.94759
Miamou	5	122	0	0	0	0	0	0	0	0	0	0	0	0	53.4679	174.45	57.4417	133.621	20.0455	48.5196	8.81667	0.0465043	0.0163304	0.373154	12.732	30.5417	15.4721	11.1895	10.0534	9.6532	14.3667	16.7253	20.557	24.2237	26.214	26.3958	23.3898	18.6708	1.37123	0.574872	3.6024	0.595922	-5.50297	-1.69198	3.08724	5.88416	11.5807	3.90108	4.62627
Miliarissi	7	2	0	0	0	0	0	0	0	0	0	0	0	0	40.9831	174.45	57.4417	132.416	21.0849	47.8035	8.81667	0.0385571	0.0115318	0.25553	16.5809	30.5417	13.8846	9.46254	8.76873	7.73245	14.3667	16.0153	18.4656	23.8914	25.8961	25.8918	21.4263	18.6708	-3.31941	-0.400979	-0.828662	-0.597032	1.2372	1.68991	-1.84812	-0.267203	-1.06041	0.483567	0.22821
Milliarades	8	226	0	0	0	0	0	0	0	0	0	0	0	0	46.7798	166.858	62.3167	144.53	29.5039	48.7102	8.40833	0.301639	0.0309036	0.77231	17.8886	30.4917	13.8218	9.18902	8.32993	7.29919	14.3353	16.3144	19.2674	23.8796	25.8285	25.8542	20.8054	18.6667	-3.2809	1.30559	9.63459	-3.01446	-16.7059	-8.1234	5.16192	15.523	26.433	15.0134	13.7426
Mires	4	5872	0	0	0	0	0	0	0	0	1	0	0	0	64.1715	185.05	62.275	139.65	22.5016	49.1508	9.9	0.00532571	0.0139025	1.34034	14.8032	29.1667	15.8105	11.531	10.2502	10.1236	14.1823	16.9527	20.6652	23.9098	25.9322	26.1133	24.0297	18.2962	3.21655	-0.586068	0.25564	-0.426674	-6.77988	-2.10478	2.09252	4.1252	9.55803	2.02029	2.65867
Mitropoli	5	379	0	0	0	0	0	0	0	0	0	0	0	0	60.3567	174.45	57.4417	133.522	20.5429	48.7062	8.81667	0.011377	0.0130808	0.486115	13.8676	30.5417	14.9056	10.6588	9.65793	9.22157	14.3667	16.2814	19.9987	24.1791	26.1801	26.3241	22.9789	18.6708	5.13225	-0.319774	1.15867	-0.540622	-4.63294	-2.51128	3.83924	5.25842	9.15005	4.04721	4.50616
Mochos	6	1155	0	0	0	0	0	0	0	0	0	0	0	0	50.4963	166.858	62.3167	146.33	33.5546	49.7441	8.40833	0.291215	0.0523557	0.978353	28.6433	30.4916	13.2918	8.55328	7.7332	6.53154	14.3353	15.7268	18.8515	23.7329	25.7073	25.6411	19.919	18.6667	4.82505	0.489815	-8.59316	3.83423	3.77778	6.40056	-1.74912	-12.2635	-13.6208	-15.84	-14.0909
Monastiraki	7	56	0	0	0	0	0	0	0	0	0	0	0	0	43.0489	166.858	62.3167	144.032	24.3674	48.239	8.40833	0.0922072	0.0154379	0.478144	16.2546	30.4917	14.0419	9.62664	8.78658	7.83133	14.3353	16.3005	18.6783	23.9002	25.8686	25.8891	21.5019	18.6667	-3.66677	0.692509	2.55812	-0.256746	-2.93883	0.347958	-0.191662	4.52763	7.65106	4.63146	3.85119
Moria	5	103	0	0	0	0	0	0	0	0	0	0	0	0	45.3927	174.416	57.4417	115.236	16.0284	47.5662	8.81256	-0.000715443	0.00432054	0.133063	13.4603	30.5416	13.7211	9.49926	8.72838	7.81659	14.3667	15.68	19.3055	24.0694	26.0591	26.147	21.7964	18.6708	2.42731	0.860847	0.847892	1.03818	3.3579	1.85233	2.30791	2.22767	1.92537	2.44617	2.43062
Moroni	4	293	0	0	0	0	0	0	0	0	0	0	0	0	66.0225	185.05	62.275	139.976	21.6965	49.0761	9.9	0.000999306	0.0125332	1.081	15.364	29.1667	14.8893	10.607	9.54622	9.24727	14.1823	16.2913	19.8867	23.8552	25.8765	26.0233	22.9857	18.2962	4.93425	-0.221299	-0.0538333	-0.0409808	-3.82341	-1.2484	3.07339	4.15794	7.85286	2.88875	3.03506
Mournia	3	36	0	0	0	0	0	0	0	0	0	0	0	0	43.3201	174.45	57.4417	132.873	17.8108	47.527	8.81667	0.0982787	0.0151865	0.295966	12.2686	30.5417	14.8499	10.5607	9.55489	8.82371	14.3667	16.5301	19.7261	24.0829	26.0568	26.172	22.595	18.6708	-3.26845	4.44262	6.89675	4.66583	5.14355	5.34934	2.90747	5.85332	8.28265	5.78085	4.58991
Mousouta	7	101	0	0	0	0	0	0	0	0	0	0	0	0	41.8211	168.61	61.1917	141.067	24.0529	48.1822	8.50256	0.061261	0.0128611	0.428326	16.8619	30.5032	13.9024	9.47232	8.69183	7.6883	14.3426	16.1318	18.5073	23.878	25.8595	25.8614	21.3549	18.6676	-3.39012	0.0270346	0.853842	-0.595839	-2.11289	0.669884	-1.06071	2.46739	4.4348	2.59531	2.0901
Myrtia_(Varvaro_Ag.Paraskion)	3	651	0	0	0	0	0	0	0	0	0	0	0	0	37.9012	174.45	57.4417	129.763	16.7057	48.1791	8.81667	0.0304916	0.00685473	0.0525867	23.0922	30.5416	14.7157	10.2678	9.53618	8.62509	14.3667	16.6918	18.668	23.8451	25.8776	25.8342	21.8428	18.6708	-3.20985	-2.96085	-2.44	-3.4958	-2.34131	-2.01384	-1.13214	-3.0728	-4.94086	-2.50361	-2.00867
Nea_Alikarnassos	1	11551	0	0	0	0	0	0	0	0	0	0	0	0	37.8591	174.472	57.4416	107.759	9.27906	48.8988	8.81516	0.101626	0.00169234	0.0262662	32.767	30.5416	16.7613	12.4634	11.2699	10.9084	14.3667	18.2061	19.9862	23.8909	25.9423	25.9147	23.4777	18.6708	-1.92798	-2.54133	-2.95301	-1.47229	-0.32541	-0.0841452	1.46928	-7.6685	-9.93782	-8.97829	-7.73583
Nea_Arvi	8	164	0	0	0	0	0	0	0	0	0	0	0	0	44.9444	166.858	62.3167	144.135	23.4232	48.4566	8.40833	0.409112	0.0221988	0.62914	15.4122	30.4916	15.3452	10.7777	9.74696	9.15674	14.3353	16.8221	20.3926	24.0259	25.9483	26.0702	22.4516	18.6667	-2.22816	3.31418	15.6245	-4.44092	-23.594	-12.4625	10.3809	24.5056	40.8407	23.4033	23.5693
Neo_Venerato	1	123	0	0	0	0	0	0	0	0	0	0	0	0	51.6934	174.448	57.4417	145.177	19.0365	48.3891	8.81689	0.000901302	0.00425115	0.243704	19.5876	30.5416	14.0503	9.56703	8.93037	8.27377	14.3667	16.6695	19.0776	24.0149	26.0397	26.0713	21.7688	18.6708	-2.15055	0.362525	0.134686	0.792391	2.51461	2.46302	0.997954	0.799738	0.443005	1.47257	0.205084
Neochori	3	206	0	0	0	0	0	0	0	0	0	0	0	0	42.5004	174.45	57.4417	133.01	19.4389	47.5847	8.81667	0.0725046	0.0142413	0.263922	14.1551	30.5417	14.2974	9.9903	9.12829	8.26172	14.3667	16.2709	19.036	23.9835	25.9704	26.0239	22.0767	18.6708	-3.00655	1.89031	2.31497	1.96683	3.81285	3.77675	0.092575	2.41396	2.72555	2.95775	2.22356
Nipiditos	7	282	0	0	0	0	0	0	0	0	0	0	0	0	44.4352	166.858	62.3167	148.579	31.2213	48.7031	8.40833	0.122264	0.0191167	0.854386	19.0168	30.4917	13.7438	9.27279	8.31884	7.39232	14.3353	16.0921	18.6441	23.8294	25.7995	25.7845	20.9709	18.6667	-2.45231	0.517305	3.87013	-1.08129	-9.98929	-2.42017	1.15531	7.86245	15.5166	6.58443	5.73178
Nyvritos	5	255	0	0	0	0	0	0	0	0	0	0	0	0	67.3749	185.05	62.275	139.988	21.8209	49.166	9.9	-5.557e-05	0.0112657	1.00782	16.5659	29.1667	14.5593	10.2328	9.28241	8.93	14.1823	16.159	19.5561	23.8366	25.8617	25.9919	22.5623	18.2962	4.02765	0.407963	-0.556833	1.08698	-1.35384	0.94629	2.49236	3.11029	6.07432	2.052	1.67248
Paleokastro	2	105	0	0	0	0	0	0	0	0	0	1	0	0	42.4316	174.45	57.4416	133.202	13.3989	49.1208	8.81667	0.105562	0.0144012	0.498394	30.7064	30.5416	16.1934	11.763	10.6368	10.2884	14.3667	17.581	20.2658	23.9619	26.0116	26.0105	23.2408	18.6708	-7.40489	0.348455	1.98462	2.39286	0.0381447	3.13208	2.66407	-3.51631	-2.06791	-5.19819	-5.99764
Panagia	7	304	0	0	0	0	0	0	0	0	0	0	0	0	44.9333	170.976	59.6726	134.965	22.703	48.0799	8.62979	0.0932851	0.0155748	0.455912	15.0798	30.5188	14.0887	9.74099	8.8112	7.93915	14.3524	16.1358	19.3378	23.9974	25.9709	26.0387	21.6919	18.6689	-0.230572	1.62863	4.52093	0.725469	-3.63277	-0.262988	2.92382	7.02958	11.8972	6.28385	5.72721
Panassos	5	260	0	0	0	0	0	0	0	0	0	0	0	0	72.1347	174.469	57.4417	134.731	21.0774	48.9157	8.80761	-0.000101845	0.00438137	0.913837	15.5154	30.5416	13.6693	9.32731	8.72547	8.04303	14.3667	15.6291	18.8054	24.0928	26.1046	26.1833	21.5051	18.6708	4.17317	0.0323752	0.103321	0.058972	-0.879616	-0.310893	3.23816	3.69498	5.42487	3.44431	3.05071
Panorama_(Gournia)	7	183	0	0	0	0	0	0	0	0	0	0	0	0	41.1069	174.45	57.4417	131.734	18.5735	47.7681	8.81667	0.0189717	0.0100079	0.116834	17.0606	30.5416	13.8706	9.44332	8.83404	7.77907	14.3667	15.936	18.4227	23.9026	25.914	25.9088	21.4327	18.6708	-3.10537	-1.1949	-2.33668	-1.24596	3.06175	1.57201	-2.24263	-2.47438	-5.59355	-1.12346	-1.12271
Pantanassa	2	135	0	0	0	0	0	0	0	0	0	0	0	0	42.0799	174.45	57.4416	133.115	13.3641	49.0323	8.81667	0.104478	0.0137886	0.452416	30.1469	30.5416	16.123	11.6837	10.5842	10.2259	14.3667	17.67	20.2136	23.9648	26.0137	26.0141	23.1758	18.6708	-7.80201	0.163041	3.09439	1.49311	-1.61624	1.61802	3.0642	-1.43545	0.588678	-2.64002	-3.77079
Paralia_Fodele	2	99	0	0	0	0	0	0	0	0	0	0	0	0	48.8295	185.05	62.275	140.188	16.5922	49.5198	9.9	0.0688646	0.0177278	3.92609	30.7339	29.1666	15.4466	10.9987	9.83413	9.44368	14.1823	16.7287	19.9225	23.6964	25.763	25.7906	22.6935	18.2962	-9.99355	2.35539	-0.96952	8.78901	6.40929	10.9575	-1.1781	-8.93573	-7.65238	-12.2021	-12.4552
Paranymfi	3	213	0	0	0	0	0	0	0	0	0	0	0	0	43.5607	174.45	57.4417	132.043	17.1537	47.5392	8.81667	0.0768298	0.0140062	0.255263	12.1098	30.5417	14.7533	10.4886	9.48935	8.73931	14.3667	16.4394	19.8215	24.1069	26.0821	26.2078	22.5176	18.6708	-1.61567	4.10352	6.27977	4.45357	4.92475	4.98319	3.34687	5.498	7.90072	5.11613	4.27548
Partira	7	404	0	0	0	0	0	0	0	0	0	0	0	0	41.5545	174.45	57.4417	132.918	20.7291	47.7591	8.81667	0.0442079	0.0124487	0.256145	16.1067	30.5417	13.9397	9.54258	8.82316	7.81922	14.3667	16.0402	18.5525	23.9091	25.9107	25.9169	21.5393	18.6708	-3.24401	-0.0701409	-0.50478	-0.195773	2.00284	2.12302	-1.64251	-0.0488036	-0.950938	0.763445	0.440875
Patsideros	7	278	0	0	0	0	0	0	0	0	0	0	0	0	39.502	174.45	57.4417	129.308	20.1449	47.8319	8.81667	0.0202527	0.00855773	0.162466	17.4548	30.5416	13.8053	9.33583	8.73016	7.61532	14.3667	15.9387	18.3152	23.8685	25.8811	25.8602	21.2568	18.6708	-3.33419	-1.17742	-1.89835	-1.3753	0.898098	1.08992	-2.27768	-1.57381	-3.11936	-0.735662	-0.762343
Patsides	3	160	0	0	0	0	0	0	0	0	0	0	0	0	37.535	174.45	57.4416	128.91	13.512	48.3329	8.81667	0.073445	0.00689881	0.0173649	26.4041	30.5416	15.5353	11.1587	10.2444	9.59285	14.3667	17.4383	19.1922	23.8702	25.9098	25.875	22.5266	18.6708	-3.66542	-3.36561	-0.943117	-4.3322	-4.26051	-4.01675	0.636908	-2.1228	-3.60006	-1.49826	-1.10497
Pefkos	8	212	0	0	0	0	0	0	0	0	0	0	0	0	45.545	166.858	62.3167	144.182	26.0061	48.6645	8.40833	0.444913	0.0282773	0.65316	17.0453	30.4916	14.7425	10.05	9.12603	8.32774	14.3353	16.5513	20.1618	23.9635	25.8911	25.9766	21.6698	18.6667	-2.63579	2.21947	13.0384	-4.84048	-21.817	-12.4712	8.80068	20.6126	33.9391	20.2894	20.0344
Pentamodi	1	280	0	0	0	0	0	0	0	0	0	0	0	0	43.7891	174.35	57.4417	155.253	17.9212	48.4265	8.8276	0.0207743	0.00407643	0.0819392	22.8539	30.5416	14.7468	10.225	9.43009	8.92691	14.3667	17.3969	19.5837	24.0055	26.0391	26.0625	22.3393	18.6708	-5.69764	0.815543	2.25758	1.28306	0.832317	2.53688	1.39953	1.78675	3.02628	2.20361	0.254218
Peri	4	81	0	0	0	0	0	0	0	0	0	0	0	0	61.5035	185.05	62.275	139.976	21.9275	48.9817	9.9	0.00982611	0.0150344	1.91394	14.2293	29.1667	15.605	11.329	10.0762	9.86439	14.1823	16.7965	20.5891	23.8892	25.9074	26.0819	23.724	18.2962	2.78531	-0.536686	1.32472	-0.550654	-7.30976	-2.78125	2.49914	4.95762	10.7018	2.85368	3.65548
Pervola	8	111	0	0	0	0	0	0	0	0	0	0	0	0	45.8411	166.858	62.3167	144.172	25.7137	48.4325	8.40833	0.290503	0.0230806	0.659137	15.7849	30.4917	14.5954	10.0714	9.11651	8.29153	14.3353	16.7543	19.5996	23.9544	25.8953	25.9652	21.7376	18.6667	-4.08084	2.17939	12.0653	-2.80652	-16.2707	-8.2801	6.39503	18.0049	29.3971	17.8549	16.6022
Petrokefali	1	733	0	0	0	0	0	0	0	0	0	0	0	0	43.0077	174.414	57.4417	152.082	17.3431	48.3813	8.82062	0.0275691	0.00445146	0.051797	23.106	30.5416	14.7995	10.2831	9.4866	8.97227	14.3667	17.4534	19.57	23.997	26.0311	26.0505	22.3479	18.6708	-5.87556	0.461596	2.44392	0.63941	0.153899	1.64648	1.55862	1.94525	3.00649	2.54455	0.662171
Petrokefalo	4	129	0	0	0	0	0	0	0	0	0	0	0	0	64.663	185.05	62.275	138.568	23.3938	49.291	9.9	0.00813151	0.0131367	1.54191	14.835	29.1667	16.3865	12.09	10.6888	10.6707	14.1823	17.3763	21.1077	23.9473	25.9728	26.1747	24.6608	18.2962	1.06252	-0.697018	0.543396	-0.584963	-8.84718	-2.21811	1.03846	3.95531	10.7924	1.25669	1.99388
Peza	3	426	0	0	0	0	0	0	0	0	0	0	0	0	38.3203	174.45	57.4417	129.645	16.1584	48.0183	8.81667	0.0259817	0.00710478	-0.00630204	21.4756	30.5416	14.4594	9.9935	9.34864	8.37961	14.3667	16.5278	18.5667	23.8644	25.894	25.86	21.6997	18.6708	-3.85958	-2.83783	-2.25706	-3.52049	-0.992372	-1.78645	-1.42278	-2.80976	-5.64135	-1.52719	-1.28884
Pigaidakia	4	334	0	0	0	0	0	0	0	0	0	0	0	0	60.6455	185.05	62.275	139.903	22.9484	49.1379	9.9	0.0174388	0.0158121	2.82968	14.419	29.1667	16.035	11.713	10.3802	10.2219	14.1823	17.0838	20.9554	23.9201	25.9412	26.132	24.0989	18.2962	-0.757167	-0.613955	2.16518	-0.628579	-10.2045	-3.00794	1.0519	5.04596	12.8824	2.14672	3.0764
Pirouniana	5	7	0	0	0	0	0	0	0	0	0	0	0	0	70.6264	174.531	57.4417	135.312	20.3424	48.7212	8.77705	-0.000992806	0.00226065	0.83575	15.8167	30.5416	13.3696	8.99966	8.49655	7.70577	14.3667	15.5802	18.5413	24.0567	26.0695	26.1269	21.1363	18.6708	2.89618	-0.0711344	-0.142572	-0.0885644	0.639536	0.2003	2.62606	2.66246	3.06331	2.95317	2.45442
Piskopiano	6	450	0	0	0	0	0	0	0	0	0	0	0	0	48.1058	166.858	62.3166	144.657	29.2815	49.7987	8.40833	0.189815	0.0283742	0.866616	31.0952	30.4916	14.41	9.87727	8.86663	8.00108	14.3353	16.3971	19.0991	23.7576	25.7441	25.6845	21.2164	18.6667	8.13704	0.571118	-15.9557	7.23936	13.5192	14.307	-4.91082	-23.21	-28.7912	-28.6528	-25.0328
Pitsidia	4	657	0	0	0	0	0	0	0	0	0	0	0	0	65.8515	185.05	62.275	135.886	24.5468	49.526	9.9	0.0105912	0.0114072	1.88388	15.3871	29.1667	16.8909	12.5722	11.069	11.1473	14.1823	17.6679	21.4627	23.9863	26.0169	26.2368	25.224	18.2962	-1.34656	-0.671805	1.23186	-0.944434	-11.3467	-2.35367	0.141346	4.22287	12.7022	1.02608	1.56216
Plakiotissa	3	116	0	0	0	0	0	0	0	0	0	0	0	0	42.4571	174.45	57.4417	128.936	17.1375	47.4759	8.81667	0.031258	0.0100238	0.139039	13.8193	30.5416	14.0141	9.75663	8.93947	8.0446	14.3667	15.9589	19.1313	24.0195	26.008	26.0749	21.9724	18.6708	-0.797162	1.46548	0.881022	1.93561	5.43443	3.98677	0.468105	0.951454	-0.063561	1.48412	1.15293
Platanos	5	243	0	0	0	0	0	0	0	0	0	0	0	0	58.0044	174.45	57.4417	133.568	20.7433	48.7212	8.81667	0.0226697	0.0147525	0.385199	13.4562	30.5417	15.3877	11.1334	10.0193	9.67188	14.3667	16.6351	20.4245	24.2124	26.2103	26.3788	23.4733	18.6708	3.75182	-0.293774	1.7144	-0.41411	-5.9928	-2.68001	3.30065	5.36919	10.342	3.654	4.36238
Platia_Peramata	4	90	0	0	0	0	0	0	0	0	0	0	0	0	57.8999	185.05	62.275	140.132	23.0181	49.1008	9.9	0.0275068	0.0172791	4.12411	14.4597	29.1667	15.8093	11.4425	10.1607	9.90033	14.1823	16.8564	20.8272	23.9031	25.9226	26.1056	23.6804	18.2962	-3.64059	-0.216358	3.82357	-0.230158	-11.2603	-2.88138	0.50942	5.80023	14.8683	2.59895	3.49741
Plora	5	271	0	0	0	0	0	0	0	0	0	0	0	0	56.1134	174.45	57.4417	133.573	20.3411	48.6115	8.81667	0.0296534	0.0152477	0.368585	13.1285	30.5417	15.372	11.1157	9.99757	9.6207	14.3667	16.6303	20.4478	24.2133	26.2082	26.3796	23.4054	18.6708	3.18374	-0.01274	2.36012	-0.113205	-5.71119	-2.41798	3.3598	5.59565	10.6956	3.8403	4.56799
Plouti	4	72	0	0	0	0	0	0	0	0	0	0	0	0	64.9116	183.536	61.5846	139.044	21.2818	48.9596	9.74524	0.00225552	0.0124691	1.07156	14.8447	29.3631	14.7948	10.5258	9.49085	9.13911	14.2086	16.2074	19.8531	23.8917	25.9085	26.0515	22.8749	18.3497	5.21881	-0.340761	0.397775	-0.387506	-4.22358	-1.959	3.49414	4.69079	8.38367	3.51297	3.77613
Polythea_(Pigaidouri)	7	364	0	0	0	0	0	0	0	0	0	0	0	0	45.0157	167.385	62.3167	195.243	37.7443	49.2699	8.40961	0.0391717	0.00894385	1.31928	23.825	30.4917	13.9936	9.67637	8.40101	7.79991	14.3353	16.0115	18.6318	23.7656	25.7481	25.6939	21.2322	18.6667	0.616553	0.0936049	-0.524295	0.378356	-7.99236	0.448005	0.0223224	1.98948	8.94949	-1.13359	-0.991134
Pombia	4	955	0	0	0	0	0	0	0	0	0	0	0	0	61.7285	185.05	62.275	139.84	22.5299	49.0847	9.9	0.0120484	0.0151216	2.13948	14.3441	29.1667	15.9108	11.6166	10.3063	10.1508	14.1823	17.0256	20.8251	23.9112	25.9316	26.1174	24.0422	18.2962	1.36811	-0.63566	1.40912	-0.607987	-8.60178	-2.82824	1.75121	4.77883	11.4122	2.287	3.16324
Potamies	6	522	0	0	0	0	0	0	0	0	0	0	0	0	48.6056	166.858	62.3167	148.044	33.8972	49.6187	8.40833	0.203127	0.0382224	1.03354	27.6391	30.4916	13.652	9.05998	8.08744	7.09457	14.3353	15.8806	18.7984	23.7418	25.722	25.6572	20.4459	18.6667	4.08936	0.437117	-6.38811	3.16435	-0.279841	5.2626	-1.31763	-7.8624	-5.63359	-11.9827	-10.5669
Pretoria_(Protoria)	3	197	0	0	0	0	0	0	0	0	0	0	0	0	41.731	174.45	57.4417	126.983	16.798	47.4167	8.81666	0.0397498	0.00978193	0.131475	13.1988	30.5417	14.159	9.91779	9.04679	8.17088	14.3667	16.0737	19.3554	24.0451	26.0284	26.1128	22.1311	18.6708	-0.777685	2.27591	2.27675	2.7947	5.48817	4.48458	1.27393	2.20132	2.18603	2.41709	1.94465
Preveliana	5	191	0	0	0	0	0	0	0	0	0	0	0	0	66.2701	174.453	57.4417	134.705	19.6949	48.5489	8.81512	-0.0013421	0.00395016	0.70362	15.8216	30.5416	13.3858	9.0155	8.5025	7.68189	14.3667	15.6316	18.59	24.0477	26.0595	26.1141	21.1679	18.6708	2.6275	-0.21583	-0.294438	-0.29888	1.0799	0.156533	2.40101	2.25442	2.0823	2.7534	2.32889
Prinias	3	369	0	0	0	0	0	0	0	0	0	0	0	0	60.8486	174.453	57.4417	134.621	19.835	48.4562	8.81518	0.0239271	0.00714636	0.651127	15.5423	30.5416	13.9845	9.62301	8.92631	8.21998	14.3667	16.0272	19.0591	24.073	26.0777	26.1547	21.7624	18.6708	0.795982	1.55796	1.71541	1.96687	2.29738	2.66046	2.46594	3.29732	4.69563	3.20634	2.3355
Profitis_Ilias_(Kanli_Kastelli	1	1471	0	0	0	0	0	0	0	0	0	0	0	0	44.7331	174.45	57.4417	135.843	16.3413	48.0889	8.81667	0.0252092	0.00776983	0.0566644	20.5662	30.5416	14.3316	9.8794	9.21835	8.47591	14.3667	16.7731	18.9305	23.9568	25.9837	25.9897	21.8725	18.6708	-3.81378	-1.44193	-0.504197	-1.90356	1.28144	-0.369341	0.0727587	-0.665814	-3.24364	1.0534	0.339255
Psari_Forada	8	98	0	0	0	0	0	0	0	0	0	0	0	0	43.6921	166.858	62.3167	144.129	22.8322	48.5136	8.40833	0.473265	0.0224225	0.591955	15.8188	30.4916	15.6252	11.0067	9.95609	9.44785	14.3353	16.8444	20.6998	24.0427	25.9583	26.0944	22.7297	18.6667	-1.37969	3.71516	14.7797	-4.54181	-23.9976	-12.4587	10.6951	23.9615	40.5148	22.5263	23.5263
Pyrathi	3	174	0	0	0	0	0	0	0	0	0	0	0	0	42.6151	174.45	57.4417	132.862	18.8395	47.6336	8.81667	0.0378513	0.0123576	0.195992	15.1402	30.5416	13.9877	9.65517	8.91182	7.96316	14.3667	15.9874	18.7504	23.9572	25.9543	25.9855	21.7563	18.6708	-2.34638	0.432885	-0.477351	0.656678	4.46843	3.21292	-1.11308	-0.446173	-2.28687	0.511873	0.218973
Pyrgos	1	1098	0	0	0	0	0	0	0	0	0	0	0	0	42.5979	174.45	57.4417	130.82	17.2137	47.4781	8.81667	0.0638073	0.0122475	0.199581	12.8698	30.5417	14.4751	10.2123	9.28346	8.46851	14.3667	16.332	19.54	24.0647	26.0444	26.1433	22.3384	18.6708	-1.71541	3.25591	4.2581	3.71082	5.37357	4.97618	2.0491	3.77217	4.91435	3.77916	2.99533
Pyrgou	1	352	0	0	0	0	0	0	0	0	0	0	0	0	47.4823	173.971	57.4417	161.965	19.3227	48.4394	8.86927	-3.57876e-05	0.00231166	0.138764	21.0631	30.5416	14.3885	9.87163	9.14194	8.60141	14.3667	17.0639	19.3998	24.0212	26.0502	26.0826	22.1212	18.6708	-3.81396	1.05036	1.01474	1.85372	2.43697	3.63297	1.00217	1.13457	1.88347	1.4334	-0.297205
Rogdia	2	801	0	0	0	1	0	0	0	0	0	0	0	0	45.4877	185.05	62.2749	139.9	14.0605	49.1353	9.9	0.0847955	0.015094	2.45309	30.1587	29.1666	15.7992	11.357	10.2076	9.84266	14.1823	17.3318	19.9526	23.6618	25.7213	25.7463	22.8604	18.2962	-8.27999	0.760352	2.51972	3.0125	0.0306288	3.66208	2.41816	-2.72556	-0.663168	-4.3851	-5.48913
Rotassi	3	329	0	0	0	0	0	0	0	0	0	0	0	0	42.4401	174.45	57.4417	131.908	17.8247	47.4768	8.81667	0.0770787	0.0135944	0.232001	12.876	30.5417	14.5457	10.2763	9.33117	8.5336	14.3667	16.3861	19.4685	24.0488	26.0275	26.12	22.4012	18.6708	-2.5015	3.36074	4.4928	3.71862	5.25007	5.05915	1.72531	3.9657	5.21036	4.09024	3.18043
Roufas	4	95	0	0	0	0	0	0	0	0	0	0	0	0	65.0101	185.05	62.275	139.974	21.7765	49.0627	9.9	0.00216584	0.0132558	1.15562	15.0564	29.1667	15.1348	10.8627	9.73314	9.48089	14.1823	16.444	20.1059	23.8684	25.8892	26.0454	23.2735	18.2962	4.77248	-0.373779	0.112094	-0.260085	-4.74535	-1.7468	2.99978	4.32926	8.4728	2.85928	3.19586
Roukani	1	214	0	0	0	0	0	0	0	0	0	0	0	0	49.8431	174.45	57.4417	134.459	17.455	48.0628	8.81667	0.00778729	0.00833849	0.211244	17.8843	30.5416	13.8021	9.38513	8.80945	7.95591	14.3667	16.1458	18.6992	23.9799	25.9974	26.0191	21.4972	18.6708	-1.36604	-1.05401	-1.57895	-1.14224	3.23408	0.800183	-0.0683128	-1.11276	-4.20616	0.441935	0.0661487
Roussochoria	7	333	0	0	0	0	0	0	0	0	0	0	0	0	41.9054	166.858	62.3167	147.863	28.6656	48.5566	8.40833	0.0504378	0.0106024	0.689526	18.8928	30.4917	13.8101	9.37865	8.48898	7.54809	14.3353	16.0162	18.4358	23.8286	25.8082	25.7863	21.1418	18.6667	-2.48138	-0.162495	1.14336	-0.929227	-6.15335	-0.550218	-0.527404	3.82285	8.53505	2.86808	2.43069
Sambas	7	127	0	0	0	0	0	0	0	0	0	0	0	0	37.9131	174.438	57.4417	127.453	22.8831	48.2558	8.81709	0.00383477	0.00354096	0.328091	21.3736	30.5417	14.1074	9.6335	8.89397	7.86834	14.3667	16.1046	18.3501	23.801	25.8256	25.7669	21.2874	18.6708	-1.71899	-1.76714	-2.68031	-1.665	-3.22992	0.114042	-1.72297	-2.13637	-1.08771	-3.047	-2.53117
Sarchos	2	282	0	0	0	0	0	0	0	0	0	0	0	0	50.2645	174.444	57.4417	147.576	19.6697	48.635	8.81731	0.00408009	0.00549189	0.327107	21.1604	30.5416	14.4405	9.93348	9.18425	8.66967	14.3667	16.9486	19.4423	24.0368	26.066	26.1063	22.1547	18.6708	-3.63857	1.60999	0.90609	2.87606	3.02403	4.8746	0.876486	1.07966	2.43717	0.983199	-0.873664
Sfendili	6	88	0	0	0	0	0	0	0	0	0	0	0	0	50.2381	166.858	62.3167	148.284	34.9729	49.6487	8.40833	0.271339	0.0542927	1.04141	27.1547	30.4916	13.1706	8.45609	7.60363	6.42276	14.3353	15.6063	18.7687	23.7323	25.7065	25.64	19.8363	18.6667	3.36522	0.487255	-4.82756	2.408	-1.88836	3.31157	-0.448418	-5.92133	-3.49795	-9.3462	-8.35735
Sgourokefali	6	444	0	0	0	0	0	0	0	0	0	0	0	0	38.4763	174.45	57.4417	130.639	19.2213	48.3626	8.81667	0.0250517	0.00699697	0.201008	23.8742	30.5416	14.7429	10.3098	9.49665	8.61261	14.3667	16.6308	18.6679	23.8201	25.8518	25.7983	21.8176	18.6708	-1.82306	-2.58046	-3.35514	-2.48196	-2.53801	-0.698293	-1.37478	-3.97706	-4.66755	-4.54261	-3.70478
Sinapi	1	8	0	0	0	0	0	0	0	0	0	0	0	0	53.3056	174.45	57.4417	137.296	18.4096	48.282	8.81667	0.00383084	0.0061771	0.294762	18.4513	30.5416	13.8191	9.3719	8.79489	8.02772	14.3667	16.3264	18.8266	24.0035	26.0241	26.0532	21.5201	18.6708	-1.15301	-0.363112	-0.642175	-0.275031	2.61356	1.33069	0.802977	0.227623	-1.34652	1.31802	0.513343
Siva	1	264	0	0	0	0	0	0	0	0	0	0	0	0	49.2328	174.428	57.4417	150.916	18.908	48.3585	8.8191	0.00164345	0.00341527	0.1612	20.2104	30.5416	14.1855	9.68834	9.01969	8.39792	14.3667	16.8551	19.1856	24.0115	26.0381	26.0672	21.8993	18.6708	-2.92721	0.442352	0.450204	0.890452	2.36676	2.57864	0.960501	0.845212	0.667353	1.50907	0.105314
Sivas	4	401	0	0	0	0	0	0	0	0	0	0	0	0	65.0265	185.05	62.275	137.558	23.9758	49.3972	9.9	0.0101034	0.0124784	1.78158	15.0146	29.1667	16.6649	12.355	10.8965	10.9286	14.1823	17.5417	21.3166	23.9676	25.9954	26.2073	24.9597	18.2962	-0.415134	-0.722438	0.94879	-0.774925	-10.3377	-2.36713	0.477554	4.09414	11.9191	1.06854	1.76233
Skafidaras	2	83	0	0	0	0	0	0	0	0	0	0	0	0	40.7668	174.45	57.4416	132.577	12.9008	48.8028	8.81667	0.10649	0.0118036	0.307001	29.1146	30.5416	15.998	11.55	10.5058	10.1194	14.3667	17.8907	20.0963	23.9625	26.0095	26.0099	23.0501	18.6708	-7.79655	-0.473172	4.38436	-0.47878	-4.18728	-1.24987	3.67576	1.46995	3.85122	1.15783	-0.296938
Skalani	1	933	0	0	0	0	0	0	0	0	0	0	0	0	37.6221	174.45	57.4416	126.468	13.0022	48.493	8.81666	0.0789211	0.00613399	0.0367073	28.074	30.5416	15.8538	11.5053	10.5082	9.9251	14.3667	17.6132	19.3509	23.8652	25.9074	25.8702	22.751	18.6708	-2.82711	-3.32059	-1.68468	-3.82398	-3.8575	-3.31127	0.748886	-3.49545	-4.93033	-3.50034	-2.76184
Skinias	7	611	0	0	0	0	0	0	0	0	0	0	0	0	44.716	166.858	62.3167	144.149	24.1797	48.2256	8.40833	0.171902	0.0190156	0.547289	15.1842	30.4917	14.5168	10.101	9.15368	8.30918	14.3353	16.6565	19.1572	23.9492	25.9022	25.9592	21.9069	18.6667	-4.499	2.06779	7.46107	-0.228885	-6.59524	-1.93599	2.67629	10.4284	16.7546	10.5661	9.23437
Sklaverochori	7	101	0	0	0	0	0	0	0	0	0	0	0	0	43.0703	167.294	62.3167	191.821	35.3764	49.092	8.40939	0.00114057	0.00214563	1.17304	22.9804	30.4917	14.1126	9.81908	8.59164	7.98199	14.3353	16.0763	18.5524	23.7779	25.7642	25.7139	21.4236	18.6667	-0.0943274	-0.295116	-0.801581	-0.102125	-7.13558	0.414095	-0.472536	1.52818	7.46974	-1.10527	-0.935377
Skopela	6	48	0	0	0	0	0	0	0	0	0	0	0	0	40.1589	174.45	57.4416	132.882	20.1092	48.6608	8.81667	0.037809	0.0093739	0.321368	26.2305	30.5416	15.1659	10.7819	9.81206	9.07438	14.3667	16.8754	18.9125	23.8115	25.8451	25.7879	22.1477	18.6708	-0.0148947	-2.31014	-5.064	-1.20213	-1.25727	1.17712	-1.45796	-6.6656	-7.30377	-8.43107	-6.99435
Skotino	6	217	0	0	0	0	0	0	0	0	0	0	0	0	44.5834	166.858	62.3166	144.658	24.9494	49.5341	8.40833	0.0776884	0.0163666	0.64207	29.927	30.4916	15.1367	10.752	9.64374	8.969	14.3353	16.7772	19.0863	23.7882	25.788	25.7371	22.051	18.6667	4.88623	-0.686393	-11.0054	3.6968	5.9132	8.93725	-3.36273	-15.2089	-17.0757	-19.782	-16.9452
Skourvoula	4	428	0	0	0	0	0	0	0	0	0	0	0	0	66.2376	185.05	62.275	139.31	23.2732	49.4635	9.9	0.00116654	0.0131129	0.831645	16.8258	29.1667	15.8947	11.5796	10.3197	10.2298	14.1823	17.0658	20.5723	23.9248	25.9556	26.134	24.1358	18.2962	2.976	0.28915	-1.44961	1.32117	-3.07261	1.51277	0.930739	1.82276	6.06437	-0.178295	-0.168113
Smari	7	418	0	0	0	0	0	0	0	0	0	0	0	0	42.8077	166.858	62.3166	150.837	28.9002	49.1843	8.40833	0.037812	0.0109579	0.789733	25.6967	30.4916	14.4936	10.1145	9.03787	8.30304	14.3353	16.3449	18.7008	23.7811	25.7762	25.723	21.5769	18.6667	1.44981	-0.871911	-4.52735	0.668172	-2.92573	2.8174	-1.53904	-4.52475	-1.63202	-7.68164	-6.52106
Sokaras	5	558	0	0	0	0	0	0	0	0	0	0	0	0	42.7055	174.398	57.4417	114.074	15.8615	47.4418	8.81036	0.00630832	0.00468617	0.0794418	13.4472	30.5416	13.795	9.57536	8.77888	7.85519	14.3667	15.7479	19.3044	24.0558	26.0436	26.127	21.8667	18.6708	1.29364	1.18993	0.89798	1.54184	4.46319	2.87502	1.6683	1.67945	1.05183	1.98553	1.87086
Stalida	6	987	0	0	0	0	0	0	0	0	0	0	0	0	49.9004	166.858	62.3166	144.907	31.4471	49.8337	8.40833	0.274516	0.0409919	0.921893	30.5633	30.4916	13.7419	9.05558	8.18932	7.09602	14.3353	16.0564	18.9959	23.7427	25.7197	25.6574	20.4235	18.6667	7.19453	0.591288	-14.4294	6.30368	12.3521	11.8368	-3.99876	-21.6699	-28.034	-25.8916	-22.8793
Stamni	6	160	0	0	0	0	0	0	0	0	0	0	0	0	39.659	174.45	57.4416	132.225	18.7228	48.6061	8.81667	0.0391854	0.00878729	0.248892	26.3089	30.5416	15.2451	10.8613	9.90968	9.1748	14.3667	16.9568	18.9444	23.8206	25.8556	25.8017	22.2207	18.6708	-0.642026	-2.58135	-4.50449	-1.82888	-1.67696	0.256796	-1.18424	-6.09957	-7.0622	-7.42159	-6.11068
Stavies	5	291	0	0	0	0	0	0	0	0	0	0	0	0	48.517	174.45	57.4417	130.749	17.3687	47.8711	8.81667	0.0276792	0.0117713	0.255294	12.4874	30.5417	14.5216	10.3081	9.3337	8.64082	14.3667	16.1296	19.8814	24.1453	26.1305	26.2667	22.4607	18.6708	3.16787	1.67595	3.45901	1.72919	0.559276	0.949953	4.09611	5.14675	7.83154	4.29883	4.44294
Stavrakia	1	697	0	0	0	0	0	0	0	0	0	0	0	0	41.7535	174.449	57.4417	142.86	15.9229	48.2945	8.81676	0.0455581	0.0058872	0.0171208	23.598	30.5416	14.923	10.4291	9.62788	9.08365	14.3667	17.5263	19.5064	23.9765	26.0118	26.022	22.3603	18.6708	-6.04162	-0.453549	2.61291	-0.931855	-1.36231	-0.462068	1.81494	2.11081	2.60976	3.13706	1.49998
Stavromeno	6	98	0	0	0	0	0	0	0	0	0	0	0	0	43.0846	174.45	57.4416	131.828	17.0635	49.2148	8.81667	0.04659	0.0106568	0.293121	31.2745	30.5416	16.2013	11.888	10.7217	10.2124	14.3667	17.363	19.4935	23.8263	25.8681	25.8165	23.0345	18.6708	3.87636	-1.59632	-11.7573	2.95848	8.7082	8.78595	-2.98684	-18.3386	-23.4517	-22.1944	-18.9141
Sternes	5	396	0	0	0	0	0	0	0	0	0	0	0	0	43.2606	174.449	57.4417	123.323	16.156	47.5086	8.81654	0.029924	0.00862174	0.136088	12.4367	30.5417	14.2956	10.0852	9.15605	8.33101	14.3667	16.0637	19.746	24.1095	26.0902	26.2097	22.2632	18.6708	1.46042	2.4967	3.59662	2.83745	3.6586	3.24388	3.2753	4.15503	5.73658	3.70284	3.48062
Stironas	7	80	0	0	0	0	0	0	0	0	0	0	0	0	40.5076	174.45	57.4417	130.888	18.4299	47.7881	8.81667	0.0166596	0.00926984	0.0942495	17.4417	30.5416	13.8713	9.42504	8.83651	7.75989	14.3667	15.9512	18.3809	23.8924	25.9063	25.8947	21.3869	18.6708	-3.25832	-1.43297	-2.49201	-1.54837	2.60505	1.23129	-2.33381	-2.65805	-5.80056	-1.30415	-1.26198
Stoli	5	419	0	0	0	0	0	0	0	0	0	0	0	0	50.1317	174.45	57.4417	125.516	16.9766	47.8362	8.81664	0.00290814	0.00719849	0.259381	13.2026	30.5416	13.9015	9.67425	8.87567	8.04429	14.3667	15.7454	19.453	24.104	26.0949	26.2006	21.9374	18.6708	3.94236	0.743092	1.56497	0.679375	1.11735	0.404898	3.53617	3.84166	4.92441	3.63109	3.73859
Sykologos	8	359	0	0	0	0	0	0	0	0	0	0	0	0	43.7338	166.858	62.3167	144.137	23.8764	48.6099	8.40833	0.496374	0.0248023	0.589028	16.6097	30.4916	15.4048	10.7222	9.71852	9.12471	14.3353	16.7658	20.6342	24.0155	25.9331	26.0536	22.4202	18.6667	-1.83544	3.12086	13.3674	-4.77118	-22.4516	-12.4718	9.83378	21.499	35.8212	20.7305	21.4623
Syndonia	8	321	0	0	0	0	0	0	0	0	0	0	0	0	43.8377	166.858	62.3167	144.129	22.5233	48.4804	8.40833	0.460854	0.0218045	0.597604	15.5529	30.4916	15.6662	11.0718	10.0092	9.51956	14.3353	16.8461	20.6956	24.0508	25.9662	26.1067	22.7992	18.6667	-1.24811	3.90293	15.3537	-4.45341	-24.5208	-12.4744	11.0141	24.8742	42.1991	23.2227	24.2681
Tefeli	3	702	0	0	0	0	0	0	0	0	0	0	0	0	43.3648	174.45	57.4417	131.976	17.8076	47.5933	8.81667	0.0264628	0.0111279	0.162758	14.7953	30.5416	13.9192	9.61628	8.87797	7.94417	14.3667	15.8947	18.8443	23.9826	25.9788	26.0217	21.7771	18.6708	-1.35391	0.473643	-0.62148	0.820056	5.17335	3.30186	-0.613743	-0.557221	-2.74686	0.399096	0.20072
Tertsa	8	73	0	0	0	0	0	0	0	0	0	0	0	0	42.3432	166.858	62.3167	144.112	22.0025	48.5262	8.40833	0.514079	0.0218448	0.551965	15.972	30.4916	15.923	11.2792	10.2027	9.78496	14.3353	16.9413	20.9638	24.0631	25.9735	26.1244	23.0578	18.6667	-1.0823	4.16699	13.9606	-4.2682	-23.028	-11.7746	10.673	22.8536	38.8819	21.3277	22.9114
Thomadiano	8	111	0	0	0	0	0	0	0	0	0	0	0	0	46.2792	166.858	62.3167	144.613	29.3158	48.648	8.40833	0.257549	0.0276926	0.766131	17.6688	30.4917	13.8718	9.28961	8.40462	7.4035	14.3353	16.3524	19.1359	23.878	25.8307	25.8527	20.9339	18.6667	-3.38565	1.27468	8.6924	-2.41816	-14.8509	-6.62023	4.25334	14.1249	24.3054	13.5391	12.244
Thrapsano	7	1424	0	0	0	0	0	0	0	0	0	0	1	0	39.4225	166.856	62.3167	142.64	26.6567	48.561	8.40849	0.00618936	0.00381195	0.545254	20.0171	30.4916	13.8475	9.40154	8.59089	7.59809	14.3353	15.9313	18.2985	23.8105	25.8006	25.7634	21.1391	18.6667	-1.99565	-0.95525	-1.0516	-1.17382	-4.56978	0.0801725	-1.37753	0.645811	3.58964	-0.3819	-0.329832
Tichos	7	21	0	0	0	0	0	0	0	0	0	0	0	0	48.5026	166.858	62.3167	157.301	37.2174	49.372	8.40833	0.199925	0.0416794	1.18427	23.8137	30.4917	13.2476	8.6588	7.66536	6.66202	14.3353	15.6344	18.6875	23.7527	25.7249	25.6699	20.143	18.6667	0.586295	0.551386	1.31429	0.0862189	-10.2184	-1.44897	1.43368	4.29099	12.2704	1.43316	1.18193
Tourloti	7	83	0	0	0	0	0	0	0	0	0	0	0	0	42.4119	174.45	57.4417	133.126	19.73	47.6323	8.81667	0.0598677	0.01375	0.254201	14.7716	30.5417	14.1394	9.8097	9.00255	8.08854	14.3667	16.1613	18.8555	23.96	25.952	25.9897	21.8838	18.6708	-2.92663	1.1326	1.01681	1.20176	3.58606	3.32904	-0.634998	1.22091	0.777743	1.92671	1.37451
Tsaggaraki	1	97	0	0	0	0	0	0	0	0	0	0	0	0	42.3273	174.45	57.4417	135.969	15.4528	48.1202	8.81667	0.0414306	0.00747769	0.00534788	22.1294	30.5416	14.6668	10.211	9.48256	8.81292	14.3667	17.1233	19.1119	23.9491	25.9805	25.981	22.1157	18.6708	-4.869	-1.64566	0.568421	-2.43879	-0.541707	-1.51723	0.660752	0.227401	-1.58417	1.91811	1.02488
Tsoutsouros	7	115	0	0	0	0	0	0	0	0	0	0	0	0	45.2899	166.858	62.3167	144.108	21.375	48.0968	8.40833	0.191084	0.0184668	0.517221	13.6547	30.4917	15.2143	10.8503	9.78342	9.13971	14.3353	16.7821	19.6384	24.0308	25.9722	26.0799	22.6745	18.6667	-5.52947	3.88013	11.2902	1.19717	-5.23749	-1.39291	4.89276	13.3354	20.4073	13.6877	12.02
Tylissos	2	1085	0	0	0	0	0	0	0	0	0	0	0	0	42.9509	174.45	57.4417	135.472	15.5587	48.7435	8.81667	0.0690178	0.0111043	0.326865	26.4419	30.5416	15.454	10.9595	10.0202	9.59368	14.3667	17.6419	19.9245	23.9936	26.0353	26.0508	22.7243	18.6708	-8.26859	0.742605	4.42944	1.14748	-2.11571	1.2016	2.55449	2.73587	5.63056	2.69509	0.508272
Tymbaki	4	5007	0	0	0	0	0	2	0	0	0	0	0	0	71.4909	185.056	62.275	114.375	25.1077	49.7328	9.83607	0.000344727	0.00389264	0.201447	16.32	29.1667	17.254	12.9585	11.4075	11.5939	14.1823	18.0832	21.6348	24.0144	26.051	26.2815	25.8251	18.2962	0.522988	0.068655	-0.442193	0.332736	-7.18775	0.474743	0.0158045	2.36261	8.78021	-0.330501	-0.300174
Tziggouna	7	18	0	0	0	0	0	0	0	0	0	0	0	0	45.0756	166.953	62.3167	182.574	36.7989	49.2918	8.40856	0.0493452	0.0114985	1.25662	24.2897	30.4917	14.0102	9.66862	8.42922	7.79005	14.3353	16.0206	18.6399	23.7637	25.7474	25.6915	21.2017	18.6667	0.98689	0.0532668	-1.21738	0.623034	-7.26126	0.985136	-0.181529	0.918598	7.45467	-2.36892	-2.05891
Vachos	8	143	0	0	0	0	0	0	0	0	0	0	0	0	45.9282	166.858	62.3167	144.175	26.1283	48.5801	8.40833	0.383754	0.0263191	0.673011	16.5023	30.4916	14.6374	10.0112	9.07848	8.26142	14.3353	16.6436	19.9335	23.958	25.8908	25.9693	21.63	18.6667	-3.16411	2.15379	13.2995	-4.32939	-20.9097	-11.5278	8.22773	20.7055	34.0785	20.3606	19.6394
Vagionia	5	666	0	0	0	0	0	0	0	0	0	0	0	0	52.2554	174.45	57.4417	132.581	18.4053	48.1453	8.81667	0.0244107	0.0130591	0.328661	12.7396	30.5417	14.6898	10.4708	9.46909	8.87747	14.3667	16.169	19.9617	24.1634	26.153	26.2964	22.6581	18.6708	3.989	0.899357	2.92584	0.78299	-1.76667	-0.703869	4.2161	5.50282	8.82728	4.46052	4.82683
Vakiotes	7	22	0	0	0	0	0	0	0	0	0	0	0	0	44.0005	166.858	62.3167	144.161	24.4634	48.2318	8.40833	0.131488	0.0176388	0.520077	15.7009	30.4917	14.2459	9.83304	8.93598	8.03264	14.3353	16.4868	18.9016	23.923	25.8837	25.9215	21.6817	18.6667	-4.06224	1.40573	4.87174	-0.118058	-4.55125	-0.560663	1.10547	7.32137	12.0082	7.41376	6.3305
Valis	5	200	0	0	0	0	0	0	0	0	0	0	0	0	56.1784	174.45	57.4417	130.68	18.0947	48.1245	8.81667	0.000685076	0.00797369	0.422904	13.6824	30.5416	13.7895	9.52883	8.80118	7.99597	14.3667	15.6811	19.254	24.1004	26.0972	26.1953	21.7769	18.6708	4.61441	0.171743	1.03687	-0.0817761	-0.0853888	-0.691226	3.70169	4.0114	5.14618	3.89424	4.00232
Vassilies	1	800	0	0	0	0	0	0	0	0	0	0	0	1	37.0181	174.45	57.4417	127.537	11.9281	48.2214	8.81666	0.10462	0.00665696	-0.020976	26.3379	30.5416	15.6192	11.2307	10.304	9.76456	14.3667	17.7772	19.4625	23.9099	25.9509	25.9318	22.6851	18.6708	-5.41751	-3.00603	1.77751	-4.63657	-5.55201	-5.36652	2.08369	0.929092	0.28884	2.23477	1.77321
Vassilika_Anogia	5	216	0	0	0	0	0	0	0	0	0	0	0	0	54.0304	174.45	57.4417	133.316	19.2588	48.3495	8.81667	0.0281578	0.0144061	0.359034	12.8494	30.5417	14.9916	10.7604	9.69945	9.21274	14.3667	16.3569	20.1639	24.1859	26.1775	26.3336	22.976	18.6708	3.78884	0.525182	2.82261	0.388588	-3.54144	-1.56047	4.00734	5.71955	9.85669	4.37029	4.90497
Vassiliki	5	198	0	0	0	0	0	0	0	0	0	0	0	0	51.1231	174.45	57.4417	133.178	18.5996	48.1635	8.81667	0.0391241	0.0147548	0.331379	12.4716	30.5417	14.9731	10.7402	9.66901	9.13944	14.3667	16.3969	20.1607	24.1818	26.1688	26.3264	22.8858	18.6708	2.82408	1.3364	3.85593	1.32157	-1.97703	-0.275099	4.09042	5.8403	9.87663	4.50753	4.89834
Vathianos_Kambos	6	731	0	0	0	0	0	0	0	0	0	0	0	0	43.2653	174.45	57.4416	132.718	18.7669	49.1926	8.81667	0.056729	0.0123274	0.371403	30.5321	30.5416	15.9872	11.6601	10.5068	9.96523	14.3667	17.2407	19.4133	23.8146	25.8535	25.7976	22.8457	18.6708	4.51982	-1.3685	-12.4077	3.47226	9.10706	9.60271	-3.42209	-18.8111	-23.6945	-22.9943	-19.6105
Velouli	5	4	0	0	0	0	0	0	0	0	0	0	0	0	42.098	174.448	57.4417	121.766	16.2844	47.4245	8.81638	0.0188511	0.007143	0.0937496	13.4813	30.5416	13.9149	9.68217	8.86768	7.95257	14.3667	15.8647	19.27	24.0433	26.0302	26.1092	21.9424	18.6708	0.277753	1.49642	1.09696	1.95379	5.12616	3.62912	1.19129	1.44955	0.744764	1.80612	1.57164
Venerato	1	917	0	0	0	0	0	0	0	0	0	0	0	0	52.7569	174.449	57.4417	143.007	19.0527	48.3963	8.81673	0.000850233	0.00458562	0.278305	19.2952	30.5416	13.9873	9.5113	8.88983	8.21468	14.3667	16.5819	19.0234	24.0157	26.0395	26.072	21.7061	18.6708	-1.79741	0.287733	-0.00285829	0.682202	2.53016	2.3219	1.025	0.784207	0.313528	1.48178	0.290046
Voni	7	601	0	0	0	0	0	0	0	0	0	0	0	0	35.5549	168.869	57.4417	101.973	19.2537	47.9234	9.0198	0.000556102	0.000499647	0.0228859	19.0312	30.5416	13.6911	9.11383	8.64211	7.35286	14.2703	15.8123	18.1061	23.816	25.84	25.7878	20.908	18.6702	-2.77409	-1.82556	-2.40359	-2.01988	-1.83883	0.00568535	-2.08224	-1.9504	-2.25955	-1.9117	-1.63031
Vori	4	755	0	0	0	0	0	0	0	0	0	0	0	0	67.9168	185.05	62.275	134.826	24.0276	49.4996	9.9	0.00231775	0.0101431	0.664718	15.7799	29.1667	16.6744	12.3784	10.9382	11.0061	14.1823	17.6335	21.2209	23.9713	26.0023	26.2118	25.0785	18.2962	1.63036	-0.248352	-0.674281	0.225925	-6.64265	-0.230945	0.558624	2.57311	8.49038	0.0167175	0.370843
Vorizia	4	610	0	0	0	0	0	0	0	0	0	0	0	0	64.5837	185.05	62.275	139.954	23.124	49.577	9.9	0.002208	0.0142823	1.04126	18.7408	29.1667	15.4977	11.1379	9.98436	9.79786	14.1823	16.8347	20.2188	23.9021	25.9376	26.095	23.6023	18.2962	1.97282	1.33823	-2.12313	3.30306	0.810477	4.89163	0.115427	0.181592	3.28713	-1.59854	-2.17295
Vourvoulitis	5	106	0	0	0	0	0	0	0	0	0	0	0	0	62.1043	174.45	57.4417	133.258	19.8071	48.5534	8.81667	0.00381306	0.00996272	0.584386	14.0227	30.5416	14.1526	9.88496	9.08821	8.4478	14.3667	15.8237	19.4205	24.1319	26.1336	26.2462	22.1332	18.6708	5.48444	-0.187152	1.00128	-0.527732	-2.62169	-1.96827	4.12785	4.95964	7.46725	4.39674	4.57217
Voutes	1	576	0	0	0	0	0	0	0	0	0	0	0	0	41.2373	174.45	57.4417	139.844	15.3492	48.3721	8.81668	0.0583756	0.0070068	0.0587501	24.6009	30.5416	15.1308	10.6395	9.79371	9.28717	14.3667	17.6606	19.6359	23.9762	26.0138	26.023	22.4925	18.6708	-6.69942	-0.393104	3.41971	-0.945647	-2.3706	-0.875635	2.29554	2.70905	3.90338	3.57909	1.80041
Xeniakos	8	158	0	0	0	0	0	0	0	0	0	0	0	0	47.3171	166.858	62.3167	144.62	30.1172	48.8001	8.40833	0.335845	0.0353578	0.788772	18.4175	30.4917	13.6828	8.99466	8.16915	7.08593	14.3353	16.1924	19.3133	23.87	25.8174	25.8393	20.5785	18.6667	-3.05586	1.21601	9.75164	-3.37454	-17.6455	-8.96507	5.56058	15.7606	26.8196	15.2807	14.0636
Zaros	4	2215	0	0	0	0	0	0	0	0	0	0	0	0	66.3241	185.05	62.275	140.044	22.1876	49.2552	9.9	0.000463272	0.0126484	0.994088	16.8341	29.1667	14.9307	10.6083	9.55783	9.29482	14.1823	16.3946	19.833	23.861	25.8882	26.0309	23.0005	18.2962	3.78642	0.48027	-0.934256	1.39701	-1.47324	1.44426	2.00247	2.61078	5.8841	1.26656	0.955574
Zinta	7	147	0	0	0	0	0	0	0	0	0	0	0	0	39.8146	174.45	57.4417	130.405	21.2378	47.8586	8.81667	0.0266692	0.00928816	0.23063	17.3153	30.5417	13.8074	9.3467	8.70053	7.60775	14.3667	15.9656	18.3427	23.8663	25.8763	25.8565	21.2623	18.6708	-3.30968	-0.891643	-1.35754	-1.14321	0.217529	1.10235	-2.08142	-0.724241	-1.40971	-0.105772	-0.228661
Zofori	7	341	0	0	0	0	0	0	0	0	0	0	0	0	38.0874	174.429	57.4417	129.09	24.3794	48.2415	8.81744	0.000281821	0.00272763	0.404019	20.6801	30.5417	13.9604	9.48995	8.73807	7.7065	14.3667	15.9896	18.2958	23.7983	25.8199	25.7617	21.1836	18.6708	-1.76741	-1.44934	-2.14446	-1.43213	-3.72844	0.18853	-1.65047	-1.14091	0.671851	-2.14329	-1.79235
[truncated: 25 more columns]
